# Supplementary material for: ARID1A deficiency-driven reprogramming of polyamine metabolism promotes endometrial cancer malignancy and immune escape
Source: Cell Death Dis. 2026 Apr 8;17(1):484. doi: 10.1038/s41419-026-08722-0 (PMC13186965; doi:10.1038/s41419-026-08722-0)
Supplement: Supplementary file 2 — ARID1A-Supplementary Tables [file 41419_2026_8722_MOESM2_ESM.xlsx]

## Sheet: table1.reagents and antibodies
Supplementary Table 1 Chemical reagents and antibodies
No	REAGENT		SOURCE	IDENTIFIER
1	DMEM		BasalMedia	Cat# L110KJ
2	RPMI 1640		BasalMedia	Cat# L210KJ
3	DMEM/F-12		BasalMedia	Cat# L320KJ
4	PBS		BasalMedia	Cat# B320KJ
5	Fetal Bovine Serum		BI	Cat# 04-001-1A
6	Penicillin-Streptomycin		Thermo Fisher	Cat# 15140122
7	Puromycin		MCE	Cat# HY-B1743A
8	Trizol		Sigma	Cat# T9424
9	Protease and Phosphatase Inhibitor		Thermo Fisher	Cat# 78441
10	RIPA Lysis and Extraction Buffer		Thermo Fisher	Cat# 89900
11	Immobilon ECL Ultra Western HRP Substrate		Millipore	Cat# WBULS0100
12	EdU Cell Proliferation Kit		Beyotime	Cat# C0075
13	Lipofectamine 2000 Transfection Reagent		Thermo Fisher	Cat# 11668027
14	Evo M-MLV RT Kit		Agbio	Cat# AG11705
15	SYBR Green Premix Pro Taq HS qPCR Kit		Agbio	Cat# AG11701
16	2× Phanta Flash Master Mix		Vazyme	Cat# P510
17	CCK-8		MCE	Cat# HY-K0301
18	Matrigel		Corning	Cat# 356234
19	Cell Lysis Buffer		Cell Signaling Technology	Cat# 9803
20	Polybrene Infection Reagent		Sigma	Cat# TR-1003
21	Streptavidin Magnetic Beads		Beyotime	Cat# P2151
22	Protein A/G-Agarose		Abmart	Cat# A10001
23	DAPI		Beyotime	Cat# C1002
24	Doxycycline		MCE	Cat# HY-N0565
25	DFMO		SELLECK	Cat# S4582
26	GC7		SELLECK	Cat# S2961
27	Coomassie Blue Fast Staining Solution		Beyotime	Cat# P0017
28	Ni-NTA Agarose		QIAGEN	Cat# 30210
29	DMSO		Sigma	Cat# D2650
30	Anti-FLAG M2 Magnetic Beads		Sigma	Cat# M8823
31	Biotin-azide		MCE	Cat# HY-129832
32	O-Propargyl-Puromycin		MCE	Cat# HY-15680
33	Verteporfin		MCE	Cat# HY-B0146
34	Seclidemstat		MCE	Cat# HY-103713
35	Spermidine		MCE	Cat# HY-B1776
36	Putrescine		MCE	Cat# HY-N2407
37	Spermine		MCE	Cat# HY-B1777
No	ANTIBODIES		SOURCE	IDENTIFIER
1	Rabbit anti-ARID1A		Cell Signaling Technology	Cat# 12354
2	Rabbit anti-YAP		Cell Signaling Technology	Cat# 14074
3	Rabbit anti-FLAG		Cell Signaling Technology	Cat# 14793
4	Rabbit anti-Myc		Cell Signaling Technology	Cat# 2278
5	Rabbit anti-Pan-TEAD		Cell Signaling Technology	Cat# 13295
6	Mouse anti-GAPDH		Proteintech	Cat# HRP-60004
7	Rabbit anti-β-Tubulin		Cell Signaling Technology	Cat# 2128
8	Rabbit anti-eIF5A		Cell Signaling Technology	Cat# 20765
9	Rabbit anti-Hypusine		Sigma	Cat# ABS1064
10	Rabbit anti-LSD1		Cell Signaling Technology	Cat# 2139
11	Rabbit anti-ODC1		Abcam	Cat# ab270268
12	Rabbit anti-CD8		Cell Signaling Technology	Cat# 85336
13	Rabbit anti-Granzyme B		Cell Signaling Technology	Cat# 46890
14	Goat Anti-Mouse IgG (H+L)		Proteintech	Cat# SA00001-1
15	Goat Anti-Rabbit IgG (H+L)		Proteintech	Cat# SA00001-2
16	Alexa Fluor 647 Rabbit anti-CD8		Cell Signaling Technology	Cat# 28512
17	Alexa Fluor 488 Rabbit anti-Granzyme B		Cell Signaling Technology	Cat# 49060
18	FITC Anti-Human CD8a Antibody		Elabscience	Cat# E-AB-F1110C
19	FITC Anti-Human CD69 Antibody		Elabscience	Cat# E-AB-F1138C
20	APC Anti-Human CD279/PD-1 Antibody		Elabscience	Cat# E-AB-F1229E
21	CD366 (TIM3) Monoclonal Antibody		Invitrogen	Cat# 11-3109-42
22	APC Anti-Human IFN-γ Antibody		Elabscience	Cat# E-AB-F1196E
23	FITC Mouse Anti-Human TNF		BD Biosciences	Cat# 562082

## Sheet: table2.primer sequence
Supplementary Table 2 Primer sequence
Primers for RT-qPCR
Gene	F:5'-3'	R:5'-3'
ARID1A	CCAGCAGAACTCTCACGACC	CTGAGCGAAGGACGAAGACG
GAPDH	GGAGCGAGATCCCTCCAAAAT	GGCTGTTGTCATACTTCTCATGG
β-actin	TGGCACCCAGCACAATGAA	CTAAGTCATAGTCCGCCTAGAAGCA
YAP1	TAGCCCTGCGTAGCCAGTTA	TCATGCTTAGTCCACTGTCTGT
ODC1	TTTACTGCCAAGGACATTCTGG	GGAGAGCTTTTAACCACCTCAG
SAT1	ACCCGTGGATTGGCAAGTTAT	TGCAACCTGGCTTAGATTCTTC
SRM	GTGGTGGCCTATGCCTACTG	CTCCTGGAAGTTCGTGCTCG
AZIN2	CTGCCAGTAAGATCATCTGCG	AGTCATCGGTAGCAATGCACA
GATM	CACTACATCGGATCTCGGCTT	CTAAGGGGTCCCATTCGTTGT
AGMAT	GACCTTGGGTGGAGATCACAC	CACCACACGCTTACAGTCCAG
LSD1	GCTCGGGGCTCTTATTCCTA	ATGTTCTCCCGCAAAGAAGA
CTGF	CCCAAGGACCCAAACCGTG	CTAATCATAGTTGGGTCTGGGC
CYR61	ATGAATTGATTGCAGTTGGAAA	TAAAGGGTTGTATAGGATGCGA
AMOTL2	GCTCGTTGAGTGAACGGCT	CATGAGCTAGTACAACATGAGGG
ANKRD1	AGTAGAGGAACTGGTCACTGG	TGTTTCTCGCTTTTCCACTGTT
AMD1	CAATCCTTGTGGGTATTCGATGA	ACTGTGCGACATTTAGAACTCTG
Primers for ChIP qPCR
Gene	F:5'-3'	R:5'-3'
ODC1	TGTTACTAGAGTGATGTTCTTGCTTG	TTAGCAATTCCGGGAATGC
SAT1	GCGCAGCTCTTAGTCGCG	CTCATTCGTCTCCCGGGA
SRM	AGGCTCATGGCGCAGAATC	GGCGAACCGAGGGTTTTTAT
GATM	TCATACAGCTCTAATGCCACGC	ATTTACTGTCCCTAGCACATGGG

## Sheet: table3.sgRNA shRNA
Supplementary Table 3 shRNA/sgRNA sequence information
Sequences of sgRNAs
Gene	Sequence
sgARID1A#1 (human)	CCCCTCAATGACCTCCAGTA
sgARID1A#2 (human)	GCGGTACCCGATGACCATGC
sgARID1A#1 (mouse)	GTGCGTATGGCCAGCAGGGC
sgARID1A#2 (mouse)	TACGCCCAGCAACCACCATC
sgARID1A-Y148A	GGTTGCCCGAAGCCGTAGGCTGG
Oligo Sequence	CAGCAGCGATGGGGTGGGGGCGCCTCCTCACTCAGCCGCGGCCGCCTTGCCGCCCCCAGCCGCCGGCTTCGGGCAACCCTACGGCCGGAGCCCGTCTGCCGTCGCCGCCGCCGCGGCCGCC
sgARID1A-Y915A	TTCATATTGGGGTAGCCTGGCGG
Oligo Sequence	ctaaaagctcagagtctaacctttgtctctctcactttccatcttcttccttagGCCGCCTGGCGCCCCCAATATGAATCAAGGGGGCATGATGGGAACTGGACCTCCTTATGGACAAGGG
Sequences of shRNAs
Gene	Sequence
YAP-1	CTGGTCAGAGATACTTCTTAA
YAP-2	AGTCAGAGTGCTCCAGTGAAA
ODC1-1	CCTTGTAAACAAGTATCTCAA
ODC1-2	GCGTCTATGGATCATTTAATT

## Sheet: table4.mutations in 99 specimen
Supplementary Table 4 ARID1A mutation status, IHC scores in 99 cases of endometrial cancer specimens and the associated clinical information
Sample	Pathology No.	ARID1A Mutation	ARID1A IHC score	LSD1 IHC score	Sex	Age	Clinical stage	Grade	Histology	Lymph node	Myometrial invasion	LVSI	MSI
1	E2017-10374	Wild-type	H	H	Female	48	IA	Ⅰ	Endometrioid	-	<50%	-	MSS
2	E2017-07066	Wild-type	H	L	Female	51	IA	Ⅱ	Endometrioid	-	<50%	-	MSS
3	E2017-02291	p.S792fs	N	H	Female	63	IA	Ⅰ	Endometrioid	-	<50%	-	MSS
4	2015-16861	p.A339fs	L	M	Female	56	IA	Ⅱ	Endometrioid	-	<50%	-	MSI-H
5	E2016-22231	p.E2078K	M	M	Female	59	IA	Ⅰ	Endometrioid	-	<50%	-	MSS
6	E2017-02289	p.R1721fs	N	M	Female	56	IA	Ⅰ	Endometrioid	-	<50%	-	MSS
7	E2017-08298	Wild-type	H	H	Female	54	IA	Ⅰ	Endometrioid	-	<50%	-	MSI-H
8	E2016-06165	Wild-type	H	M	Female	56	IA	Ⅰ	Endometrioid	-	<50%	-	MSS
9	E2017-09828	Wild-type	M	M	Female	70	IB	Ⅰ	Endometrioid	-	≥50%	-	MSS
10	E2017-07386	p.R693*	N	L	Female	59	IA	Ⅰ	Endometrioid	-	<50%	-	MSS
11	E2016-18515	Wild-type	H	H	Female	63	IA	Ⅰ	Endometrioid	-	<50%	-	MSS
12	E2017-16379	Wild-type	L	L	Female	39	IA	Ⅱ	Endometrioid	-	<50%	-	MSS
13	E2017-00811	Wild-type	H	M	Female	73	IA	Ⅰ	Endometrioid	-	<50%	-	MSS
14	E2016-12995	Wild-type	H	H	Female	62	IB	Ⅰ	Endometrioid	-	≥50%	-	MSI-H
15	E2017-08297	p.G276fs	M	M	Female	49	IIIC1	Ⅰ	Endometrioid	1	<50%	+	MSI-H
16	E2017-11994	Wild-type	H	M	Female	62	IV	0	Carcinosarcoma	missing	<50%	+	MSS
17	2016-10506	p.R2158fs	N	M	Female	63	IA	Ⅱ	Endometrioid	-	<50%	-	MSS
18	E2016-07526	Wild-type	H	H	Female	55	IA	Ⅰ	Endometrioid	-	<50%	-	MSS
19	E2016-08949	p.Q766fs	N	L	Female	58	IA	Ⅰ	Endometrioid	-	<50%	-	MSS
20	E2016-19971	p.K1072E	L	H	Female	50	IA	Ⅲ	Endometrioid	-	<50%	-	MSI-H
21	E2017-07388	p.L231R	L	H	Female	64	IB	Ⅰ	Endometrioid	-	≥50%	-	MSS
22	E2015-09045	p.G1737fs	N	M	Female	63	IB	0	Serous	-	≥50%	-	MSS
23	E2015-08965	p.P887fs	L	H	Female	64	IB	Ⅱ	Endometrioid	-	≥50%	-	MSS
24	E2016-16882	Wild-type	M	M	Female	57	IIIC1	Ⅰ	Endometrioid	1	<50%	-	MSS
25	E2016-08026	p.E1895*	N	M	Female	63	IIIC	0	Clear cell	2	≥50%	-	MSS
26	E2016-19970	p.P1326fs	L	H	Female	53	IIIC1	Ⅱ	Endometrioid	2	<50%	+	MSS
27	E2015-17281	Wild-type	H	M	Female	55	IA	Ⅰ	Endometrioid	-	<50%	-	MSI-H
28	E2016-13282	Wild-type	M	H	Female	59	IIIC1	Ⅰ	Endometrioid	1	≥50%	-	MSS
29	E2016-01748	Wild-type	H	L	Female	65	IA	Ⅰ	Endometrioid	-	<50%	-	MSS
30	E2016-00379	Wild-type	H	H	Female	44	IA	Ⅰ	Endometrioid	-	<50%	-	MSS
31	E2016-05350	Wild-type	L	L	Female	62	IB	Ⅰ	Endometrioid	-	≥50%	-	MSS
32	E2015-13769	p.M1634fs	L	M	Female	50	IA	Ⅰ	Endometrioid	-	<50%	-	MSI-H
33	E2016-12424	Wild-type	H	H	Female	69	IA	Ⅱ	Endometrioid	-	<50%	+	MSI-H
34	E2016-06049	Wild-type	H	H	Female	54	IA	Ⅰ	Endometrioid	-	<50%	-	MSS
35	E2016-00565	p.D1850fs	N	L	Female	29	IA	Ⅰ	Endometrioid	-	<50%	-	MSS
36	E2015-18050	Wild-type	M	L	Female	74	II	Ⅰ	Endometrioid	-	≥50%	-	MSS
37	E2016-12145	p.D1116fs	M	N	Female	51	IA	Ⅰ	Endometrioid	-	<50%	-	MSS
38	E2016-02232	p.D2178fs	N	H	Female	65	II	Ⅰ	Endometrioid	-	≥50%	-	MSS
39	E2016-01834	Wild-type	H	H	Female	58	IA	Ⅱ	Endometrioid	-	<50%	-	MSI-H
40	E2015-09875	p.E1542K	L	L	Female	58	IB	Ⅰ	Endometrioid	-	≥50%	-	MSS
41	2015-12669	p.Q515fs	N	L	Female	59	IA	Ⅱ	Endometrioid	-	<50%	-	MSS
42	E2015-04439	p.E2036*	N	M	Female	52	II	Ⅰ	Endometrioid	-	≥50%	-	MSS
43	E2015-05410	Wild-type	M	M	Female	68	IB	Ⅱ	Endometrioid	-	≥50%	-	MSS
44	E2015-05796	Wild-type	H	N	Female	72	IB	0	Carcinosarcoma	-	≥50%	-	MSS
45	E2015-10527	Wild-type	H	N	Female	48	II	Ⅰ	Endometrioid	-	<50%	-	MSS
46	E2015-10531	Wild-type	H	M	Female	52	II	Ⅱ	Endometrioid	-	<50%	-	MSS
47	2015-15967	Wild-type	H	L	Female	54	II	Ⅰ	Endometrioid	-	<50%	-	MSS
48	2015-16056	c.3867-1G>A	M	L	Female	61	IIIA	0	Carcinosarcoma	-	<50%	-	MSI-H
49	E2015-18497	p.Y2031fs	L	H	Female	52	IB	Ⅰ	Endometrioid	-	≥50%	-	MSS
50	E2016-01409	p.R1989*	N	L	Female	66	IA	Ⅰ	Endometrioid	-	<50%	-	MSS
51	E2016-02423	Wild-type	M	H	Female	62	IA	Ⅰ	Endometrioid	-	<50%	-	MSS
52	E2016-07738	Wild-type	M	H	Female	63	IVB	Ⅰ	Endometrioid	missing	≥50%	+	MSS
53	E2016-11737	p.G778fs	L	H	Female	67	IB	Ⅰ	Endometrioid	-	≥50%	-	MSS
54	E2017-19723	p.Q404*	N	H	Female	62	IA	Ⅰ	Endometrioid	-	<50%	-	MSS
55	E2016-16273	Wild-type	M	L	Female	58	IIIB	Ⅰ	Endometrioid	-	≥50%	-	MSS
56	E2016-17704	p.E2255*	L	H	Female	49	IA	Ⅰ	Endometrioid	-	<50%	-	MSS
57	E2016-18220	p.D1850fs	N	M	Female	62	IA	Ⅰ	Endometrioid	-	<50%	-	MSS
58	E2016-20158	Wild-type	H	N	Female	48	II	Ⅲ	Endometrioid	-	≥50%	-	MSI-L
59	E2016-21208	p.S631N	M	M	Female	60	IA	Ⅰ	Endometrioid	-	<50%	-	MSS
60	E2016-23189	Wild-type	M	M	Female	46	IA	Ⅰ	Endometrioid	-	<50%	-	MSS
61	E2017-02109	p.D1850fs	N	H	Female	51	IA	Ⅲ	Endometrioid	-	<50%	-	MSS
62	E2017-09549	p.G801fs	L	H	Female	57	II	Ⅰ	Endometrioid	-	≥50%	-	MSS
63	E2017-10923	p.D1850fs	N	M	Female	54	IA	Ⅰ	Endometrioid	-	<50%	-	MSI-H
64	E2017-10924	Wild-type	M	M	Female	55	IIIC1	0	Serous	1	≥50%	-	MSS
65	E2017-11775	Wild-type	H	M	Female	48	IA	Ⅰ	Endometrioid	-	<50%	-	MSS
66	E2017-12573	Wild-type	H	H	Female	44	IA	Ⅱ	Mixed	-	<50%	-	MSS
67	E2017-13590	Wild-type	M	M	Female	35	IA	Ⅰ	Endometrioid	-	<50%	-	MSS
68	E2017-14686	p.T1009I	M	H	Female	52	IA	Ⅰ	Endometrioid	-	<50%	-	MSS
69	E2017-21580	p.A1909fs	N	M	Female	59	II	Ⅰ	Endometrioid	-	<50%	-	MSS
70	E2017-22150	Wild-type	H	H	Female	69	IB	0	Carcinosarcoma	-	≥50%	-	MSS
71	E2017-23454	p.F2141fs	N	L	Female	61	IA	Ⅰ	Endometrioid	missing	<50%	-	MSS
72	E2017-24287	p.P1326fs	L	H	Female	44	IIIC1	Ⅰ	Endometrioid	1	<50%	+	MSI-H
73	E2017-24615	p.M923fs	N	H	Female	36	IIIC	0	Carcinosarcoma	2	≥50%	+	MSI-H
74	E2017-24939	p.G277fs	L	H	Female	79	IA	Ⅰ	Endometrioid	-	<50%	-	MSI-H
75	E2017-25180	p.G276fs	L	H	Female	57	IA	Ⅰ	Endometrioid	-	<50%	+	MSI-H
76	E2018-03144	p.S2256A	H	M	Female	52	IA	Ⅰ	Endometrioid	-	<50%	-	MSS
77	E2018-03164	Wild-type	H	H	Female	64	IA	Ⅰ	Endometrioid	-	<50%	-	MSS
78	E2018-03706	p.N213fs	L	L	Female	65	IB	Ⅰ	Endometrioid	-	≥50%	-	MSS
79	E2018-06103	p.Q268*	L	H	Female	61	IA	Ⅰ	Endometrioid	-	<50%	-	MSS
80	E2018-06098	p.L299fs	N	L	Female	63	IB	Ⅰ	Endometrioid	-	≥50%	-	MSS
81	E2018-06358	Wild-type	H	L	Female	73	IIIC1	0	Serous	1	≥50%	+	MSS
82	E2018-06480	p.N1070fs	L	M	Female	65	IB	Ⅰ	Endometrioid	-	≥50%	-	MSS
83	E2018-07920	Wild-type	M	M	Female	45	IIIA	0	Carcinosarcoma	-	≥50%	-	MSS
84	E2018-08402	Wild-type	H	M	Female	59	IA	Ⅰ	Endometrioid	-	<50%	-	MSS
85	E2018-09761	Wild-type	M	L	Female	52	IA	Ⅰ	Endometrioid	-	<50%	-	MSS
86	E2018-10008	p.T1009I	H	H	Female	62	IA	Ⅱ	Endometrioid	-	<50%	-	MSS
87	2018-07329	p.T1348fs	N	N	Female	62	IIIA	Ⅱ	Endometrioid	missing	≥50%	+	MSS
88	E2018-11417	Wild-type	M	L	Female	51	IA	Ⅰ	Endometrioid	-	<50%	-	MSS
89	E2015-06270	Wild-type	L	N	Female	73	IB	Ⅰ	Endometrioid	-	≥50%	-	MSS
90	E2015-06492	p.R1636W	N	H	Female	48	IA	Ⅰ	Endometrioid	-	<50%	-	MSS
91	2016-00594	Wild-type	M	L	Female	51	IA	Ⅱ	Endometrioid	-	<50%	-	MSS
92	E2016-12447	Wild-type	M	N	Female	39	II	Ⅰ	Endometrioid	-	<50%	-	MSS
93	E2017-03799	Wild-type	H	L	Female	44	IIIC	Ⅲ	Endometrioid	1	≥50%	+	MSS
94	E2017-18679	p.S1516fs	L	H	Female	65	IA	Ⅱ	Endometrioid	-	<50%	-	MSS
95	E2016-01763	p.E1864fs	L	H	Female	61	IA	Ⅲ	Endometrioid	-	<50%	-	MSS
96	E2016-02134	p.P1468fs	N	H	Female	68	IA	Ⅰ	Endometrioid	-	<50%	-	MSS
97	E2016-06445	p.F2141fs	N	H	Female	51	IA	Ⅱ	Endometrioid	-	<50%	-	MSS
98	E2015-10609	Wild-type	M	M	Female	51	IIIC	Ⅰ	Endometrioid	1	≥50%	+	MSS
99	E2018-28607	c.3867-1G>A	L	N	Female	65	IIIC	Ⅲ	Endometrioid	-	≥50%	+	MSS

## Sheet: table5.RNA-seq
Supplementary Table 5 The differentially expressed genes in ARID1A KO Ishikawa cells
gene_id	WT_tpm	WT_tpm	WT_tpm	KO_tpm	KO_tpm	KO_tpm	ENSEMBL	log2FoldChange	stat	pvalue	padj	SYMBOL
ENSG00000000003.15_5	2.6607	2.2841	2.56365	2.87649	3.79888	2.96263	ENSG00000000003	0.0962362	no	0.622346	0.827127	TSPAN6
ENSG00000000419.12_6	9.61379	10.6046	9.55167	6.86009	7.5969	8.76492	ENSG00000000419	-0.588713	no	0.00295644	0.0182309	DPM1
ENSG00000000457.14_7	0.073967	0.116657	0.074712	0.057023	0.11093	0.051894	ENSG00000000457	-0.368954	no	0.591601	0.807588	SCYL3
ENSG00000000460.17_7	0.237845	0.292093	0.279923	0.586308	0.293495	0.33072	ENSG00000000460	0.0632287	no	0.905867	0.961985	C1orf112
ENSG00000000971.16_4	0	0	0	0	0.027698	0.009252	ENSG00000000971	4.1696	no	0.157486	NA	CFH
ENSG00000001036.14_5	34.4008	35.7088	36.2641	48.0879	52.0034	45.276	ENSG00000001036	0.216035	no	0.0552274	0.183794	FUCA2
ENSG00000001084.13_10	0.172271	0.37917	0.271501	0.41081	0.674004	0.362508	ENSG00000001084	0.469516	no	0.327258	0.590579	GCLC
ENSG00000001167.14_3	0.186278	0.114525	0	0.562123	0.461297	0.304618	ENSG00000001167	1.68899	no	0.0249432	0.100816	NFYA
ENSG00000001460.18_7	0.937078	0.354662	1.24332	2.05959	1.75233	0.894201	ENSG00000001460	0.691338	no	0.0301917	0.116821	STPG1
ENSG00000001461.17_4	2.33485	1.84862	1.88311	1.14296	3.14315	1.95251	ENSG00000001461	-0.160005	no	0.478933	0.729881	NIPAL3
ENSG00000001497.16_4	15.316	15.3124	15.8197	17.4979	18.0637	16.5835	ENSG00000001497	-0.0815581	no	0.504325	0.749618	LAS1L
ENSG00000001561.7_4	0.386548	0.147862	0.481776	0.475672	0.429319	0.233242	ENSG00000001561	-0.0771155	no	0.871176	0.948974	ENPP4
ENSG00000001617.12_6	0.479369	1.07518	0.495735	0.676378	0.396025	0.417678	ENSG00000001617	-0.797578	no	0.0493486	0.170049	SEMA3F
ENSG00000001629.10_5	0.165996	0.08999	0.270185	0.222177	0.084745	0.099793	ENSG00000001629	-0.609726	no	0.287068	0.545613	ANKIB1
ENSG00000001630.17_9	5.36446	5.81196	0.743228	8.61182	9.83989	0.36696	ENSG00000001630	0.390978	no	0.762155	0.900314	CYP51A1
ENSG00000001631.15_9	0.96378	0.476682	0.636108	0.46374	1.37091	0.961325	ENSG00000001631	-0.191714	no	0.635356	0.836146	KRIT1
ENSG00000002016.18_7	0.489188	0.352416	0.329523	0.371508	0.293502	0.220927	ENSG00000002016	0.0111438	no	0.985111	0.994116	RAD52
ENSG00000002330.13_9	13.9282	12.3486	9.49541	9.80663	9.09432	18.2414	ENSG00000002330	-0.302848	no	0.196835	0.428978	BAD
ENSG00000002549.12_4	12.3728	11.8447	13.3029	18.5347	18.6203	16.1007	ENSG00000002549	0.24257	no	0.0647656	0.204961	LAP3
ENSG00000002586.20_7	26.614	26.207	27.3166	20.4781	16.8728	23.8032	ENSG00000002586	-0.625554	no	0.00017493	0.00158611	CD99
ENSG00000002587.10_7	0	0	0	0	0	0.028459	ENSG00000002587	3.89685	no	0.268128	NA	HS3ST1
ENSG00000002726.20_7	0.463763	0.268855	0.674513	46.4079	35.8298	38.4781	ENSG00000002726	1.24489	up	3.48102e-55	1.13233e-52	AOC1
ENSG00000002745.13_5	0	0	0.032051	0.020316	0	0	ENSG00000002745	-1.73731	no	0.832653	NA	WNT16
ENSG00000002746.15_5	0.084095	0	0	0.09477	0.192974	0	ENSG00000002746	-1.10206	no	0.474183	0.725913	HECW1
ENSG00000002822.15_7	2.34429	1.8154	2.36853	0.812307	0.961148	1.91191	ENSG00000002822	-1.6125	no	0.0299447	0.11615	MAD1L1
ENSG00000002834.18_5	3.40442	2.86869	3.32751	1.37981	1.38521	2.26119	ENSG00000002834	-1.17018	down	1.54071e-06	2.21463e-05	LASP1
ENSG00000002919.14_3	1.11213	1.36192	0.611454	0.77798	0.618303	0.49901	ENSG00000002919	-1.71659	no	0.15213	0.360225	SNX11
ENSG00000003056.3	10.231	9.36019	10.435	6.42504	6.19186	6.52686	ENSG00000003056	-1.33087	no	1.23342e-09	3.12522e-08	M6PR
ENSG00000003096.14_6	0.044406	0.080564	0.106411	0.047925	0.057472	0.030033	ENSG00000003096	-1.82156	no	0.205562	0.440371	KLHL13
ENSG00000003137.8_7	0	0	0	0.076342	0.064372	0.014149	ENSG00000003137	1.24321	up	0.00289091	0.0178928	CYP26B1
ENSG00000003147.19_8	0.735703	0.774679	0.937194	1.42568	1.71696	1.48956	ENSG00000003147	1.14388	no	0.0504851	0.172574	ICA1
ENSG00000003249.14_4	2.38247	2.73877	2.15718	1.18692	0.784632	1.59727	ENSG00000003249	1.02296	down	1.9897e-06	2.80944e-05	DBNDD1
ENSG00000003393.15_8	0.204372	0.073548	0.049575	0.458437	0.462193	0.408442	ENSG00000003393	1.79961	no	0.0123588	0.0586188	ALS2
ENSG00000003400.15_6	0.304123	0.812475	0.447341	0.655097	0.607471	0.320737	ENSG00000003400	1.01721	no	0.871376	0.94904	CASP10
ENSG00000003402.20_5	1.49777	1.81095	1.91688	4.26574	4.98596	3.85532	ENSG00000003402	1.01397	up	5.07525e-05	0.00053551	CFLAR
ENSG00000003436.16_7	0.730808	0.578353	0.260933	17.8568	18.7176	15.5305	ENSG00000003436	1.93695	up	2.27398e-95	4.64145e-92	TFPI
ENSG00000003509.16_5	0.734649	0.240263	0.248346	0.868305	0.657325	0.363994	ENSG00000003509	1.24489	no	0.640407	0.839495	NDUFAF7
ENSG00000003756.17_8	0.563231	1.88246	1.68543	1.8878	1.5241	1.20044	ENSG00000003756	1.24135	no	0.338911	0.603042	RBM5
ENSG00000003987.14_5	0.075819	0.050701	0.14553	0.174466	0	0.232994	ENSG00000003987	1.0988	no	0.506981	0.751414	MTMR7
ENSG00000003989.18_7	0.052545	0.080116	0.034306	0.007547	0.021516	0.017798	ENSG00000003989	1.17585	no	0.033481	0.126788	SLC7A2
ENSG00000004059.11_6	64.5534	80.9747	88.1897	36.8796	36.8934	53.4362	ENSG00000004059	5.80376	down	1.08812e-10	3.20332e-09	ARF5
ENSG00000004139.14_6	0.3616	1.1454	0.209229	0.197653	0.853856	0.498886	ENSG00000004139	1.24644	no	0.06213	0.199185	SARM1
ENSG00000004142.12_5	2.63122	2.89655	2.58854	5.33452	5.88572	5.42973	ENSG00000004142	2.24617	no	7.35172e-06	9.29464e-05	POLDIP2
ENSG00000004399.12_7	0.425562	0.717216	0.535411	0.745723	0.519885	0.562044	ENSG00000004399	1.23385	no	0.0224163	0.093397	PLXND1
ENSG00000004455.17_5	114.784	127.093	59.3266	190.223	235.537	92.666	ENSG00000004455	0.272031	no	0.0158663	0.0716067	AK2
ENSG00000004468.13_6	0	0	0	0	0	0.049793	ENSG00000004468	2.56544	no	0.517174	NA	CD38
ENSG00000004478.8_4	6.71872	7.13959	6.13291	4.7521	5.0876	4.85865	ENSG00000004478	-0.676157	no	4.75283e-06	6.20977e-05	FKBP4
ENSG00000004487.17_6	0.644532	0.727126	0.561808	1.51072	1.62535	1.04638	ENSG00000004487	0.864987	no	0.00482864	0.0273772	KDM1A
ENSG00000004534.15_5	1.38165	0.963847	1.45798	1.78989	2.07722	1.7168	ENSG00000004534	-0.158014	no	0.534736	0.77109	RBM6
ENSG00000004660.15_6	0.153622	0	0.166564	0.098923	0.077323	0.095674	ENSG00000004660	-0.471543	no	0.645167	0.842515	CAMKK1
ENSG00000004700.16_8	0.344969	0.614238	0.886138	0.955456	1.11416	0.671376	ENSG00000004700	0.491494	no	0.171728	0.391298	RECQL
ENSG00000004766.17_5	0.11076	0.058918	0.033849	0.100793	0.113082	0.04471	ENSG00000004766	0.400934	no	0.606803	0.817442	VPS50
ENSG00000004777.18_4	0.087819	0	0	0.195639	0.020855	0.050798	ENSG00000004777	-0.589589	no	0.736607	0.888241	ARHGAP33
ENSG00000004779.10_5	475.247	420.055	453.031	785.545	882.807	627.225	ENSG00000004779	0.5287	no	3.11258e-05	0.000342384	NDUFAB1
ENSG00000004799.8_5	0.225889	0.248114	0.174858	0.249848	0.146296	0.023443	ENSG00000004799	-0.992059	no	0.169226	0.387907	PDK4
ENSG00000004838.14_6	0.154833	0	0.165977	0.488795	0.374837	0.730273	ENSG00000004838	1.83637	no	0.0344679	0.129219	ZMYND10
ENSG00000004848.8_7	0	0.031312	0	0	0	0	ENSG00000004848	-3.5023	no	0.377814	NA	ARX
ENSG00000004864.14_4	1.25129	0.817375	1.43229	2.307	1.26887	1.3882	ENSG00000004864	0.241184	no	0.393156	0.657049	SLC25A13
ENSG00000004866.20_7	0.816739	1.50903	1.90122	2.28386	3.58353	2.08299	ENSG00000004866	0.561503	no	0.0793149	0.234851	ST7
ENSG00000004897.12_7	5.75171	5.64109	8.16211	6.47253	5.89914	3.33886	ENSG00000004897	-0.204537	no	0.234791	0.48116	CDC27
ENSG00000004961.15_4	4.4483	4.18595	4.00252	6.2829	3.93319	6.05905	ENSG00000004961	0.128068	no	0.550952	0.781543	HCCS
ENSG00000004975.12_6	0.471188	0.573748	0.208083	0.141125	0.322769	0.292739	ENSG00000004975	-0.655117	no	0.265122	0.519719	DVL2
ENSG00000005001.10_5	0.061352	0	0.282137	0	0.171574	0	ENSG00000005001	-1.0144	no	0.600517	0.813377	PRSS22
ENSG00000005007.13_4	0.516159	0.510482	0.492631	0.986119	0.691701	1.14765	ENSG00000005007	0.662601	no	0.0239159	0.0976641	UPF1
ENSG00000005020.13_7	1.02199	0.72702	1.31451	1.38883	1.15182	1.02469	ENSG00000005020	-0.230486	no	0.451089	0.709108	SKAP2
ENSG00000005022.6_4	380.886	332.439	402.443	795.842	748.715	601.804	ENSG00000005022	0.705116	no	1.01496e-08	2.14061e-07	SLC25A5
ENSG00000005059.16_7	0.583227	0.303472	0.559184	0.725598	1.15994	1.00542	ENSG00000005059	0.62995	no	0.147906	0.353641	MCUB
ENSG00000005073.6_4	0	0	0.07162	0.09992	0.147169	0.11933	ENSG00000005073	2.10468	no	0.129286	0.324185	HOXA11
ENSG00000005075.15_3	98.1388	88.2534	90.912	104.723	113.538	132.983	ENSG00000005075	0.110781	no	0.420278	0.682611	POLR2J
ENSG00000005100.13_8	0.284517	0.361358	0.264707	0.616699	1.05582	0.793082	ENSG00000005100	1.1968	up	0.000257104	0.00221633	DHX33
ENSG00000005102.14_5	0.276273	0.519881	0.487808	0.047042	0.185111	0.130417	ENSG00000005102	-1.9825	down	0.00188308	0.0125607	MEOX1
ENSG00000005108.16_7	0.060893	0.14316	0.098527	0.299247	0.177806	0.213454	ENSG00000005108	0.942033	no	0.0295413	0.114998	THSD7A
ENSG00000005156.12_9	0.317811	0.37819	0.349371	0.430685	0.358065	0.325329	ENSG00000005156	-0.176814	no	0.556557	0.784647	LIG3
ENSG00000005175.10_6	3.23433	3.47943	2.79086	5.42948	8.23468	3.18473	ENSG00000005175	0.337497	no	0.129509	0.324525	RPAP3
ENSG00000005187.12_5	0.023491	0.166345	0.097815	0.265412	0.227587	0.258306	ENSG00000005187	1.05165	no	0.1774	0.399809	ACSM3
ENSG00000005189.19_6	0.527997	0.333493	0.145139	0.7322	0.408854	0.510887	ENSG00000005189	0.798751	no	0.177943	0.400496	REXO5
ENSG00000005194.15_7	31.3765	29.9279	33.8821	71.6283	57.7042	59.405	ENSG00000005194	0.70226	no	9.24776e-10	2.38933e-08	CIAPIN1
ENSG00000005206.17_5	1.0614	1.65634	1.11276	0.358007	0.380262	0.481598	ENSG00000005206	-1.75876	down	4.71122e-07	7.55987e-06	SPPL2B
ENSG00000005238.19_4	0.055233	0.139677	0.163062	0.027384	0.034869	0.069458	ENSG00000005238	-1.65429	no	0.0263057	0.104942	FAM214B
ENSG00000005243.10_6	0	0	0	0.072811	0.252588	0.385487	ENSG00000005243	5.10201	no	0.0151812	0.0691806	COPZ2
ENSG00000005249.13_4	0.066395	0	0	0.116134	0.088829	0.056184	ENSG00000005249	1.71169	no	0.214989	0.453064	PRKAR2B
ENSG00000005302.19_7	0.567647	0.615466	0.173462	0.598065	0.86172	0.362058	ENSG00000005302	0.180917	no	0.633228	0.834702	MSL3
ENSG00000005339.15_9	0.195067	0.383155	0.249526	0.559495	0.218039	0.34915	ENSG00000005339	0.231941	no	0.53726	0.772561	CREBBP
ENSG00000005379.17_8	0	0.012343	0.023371	0.031414	0.012544	0	ENSG00000005379	0.381701	no	0.841573	0.936263	TSPOAP1
ENSG00000005421.9_5	0	0	0.068261	0	0.069499	0	ENSG00000005421	0.26387	no	0.925356	0.970068	PON1
ENSG00000005436.14_8	0.197018	0.240961	0.242481	0.104536	0.720209	0.36148	ENSG00000005436	0.0284038	no	0.959568	0.983493	GCFC2
ENSG00000005448.17_6	15.3774	17.8734	15.0962	18.5909	17.4801	15.9306	ENSG00000005448	-0.179359	no	0.249587	0.500045	WDR54
ENSG00000005469.12_3	0.441774	0.437041	0.389646	1.40735	1.20381	1.03651	ENSG00000005469	1.22	up	0.00388904	0.0228906	CROT
ENSG00000005471.18_9	0	0	0	0.071973	0	0	ENSG00000005471	4.32187	no	0.1734	0.393643	ABCB4
ENSG00000005483.21_8	9.29531	6.52069	7.2142	14.481	16.7355	15.9591	ENSG00000005483	1.01981	up	3.44261e-11	1.09036e-09	KMT2E
ENSG00000005486.17_4	6.56376	6.38102	6.41402	7.92422	6.49101	8.58404	ENSG00000005486	0.07114	no	0.697704	0.868281	RHBDD2
ENSG00000005513.10_4	0	0	0	0.017644	0.028217	0	ENSG00000005513	3.76783	no	0.245083	NA	SOX8
ENSG00000005700.15_7	0.573753	0.559417	0.66724	0.55476	0.669874	0.506563	ENSG00000005700	-0.26785	no	0.329406	0.592799	IBTK
ENSG00000005801.18_8	1.71347	2.30024	2.48397	4.44611	2.70785	1.74534	ENSG00000005801	-0.10702	no	0.716196	0.877511	ZNF195
ENSG00000005810.18_5	0.343846	0.336289	0.346772	0.320636	0.486183	0.1986	ENSG00000005810	-0.576464	no	0.0289971	0.113359	MYCBP2
ENSG00000005812.11_8	0.020748	0.011292	0.040065	0.100181	0.154667	0.102955	ENSG00000005812	1.95137	no	0.0496027	0.170538	FBXL3
ENSG00000005882.12_7	2.19897	2.86407	2.41421	2.17834	1.50591	2.72163	ENSG00000005882	-0.468612	no	0.0842295	0.244361	PDK2
ENSG00000005884.18_4	0.734068	0.914016	0.738612	0.703849	0.507252	0.747618	ENSG00000005884	-0.519972	no	0.0718004	0.219171	ITGA3
ENSG00000005889.15_4	0.734872	0.761252	1.21513	1.432	1.10202	2.38918	ENSG00000005889	-0.148334	no	0.550162	0.781414	ZFX
ENSG00000005893.16_5	1.10205	1.05373	1.37406	1.35373	1.06565	1.42736	ENSG00000005893	-0.0586351	no	0.79632	0.915878	LAMP2
ENSG00000005961.19_7	0.140962	0.126165	0.171348	0.284453	0.329071	0.823926	ENSG00000005961	1.07702	no	0.0528847	0.17831	ITGA2B
ENSG00000006007.12_5	4.11972	3.52383	3.73982	3.1864	2.52052	2.70877	ENSG00000006007	-0.648427	no	0.00074711	0.00564791	GDE1
ENSG00000006015.17_5	9.73633	5.93593	8.92146	8.51607	12.5786	10.1914	ENSG00000006015	0.003683	no	0.987595	0.994704	REX1BD
ENSG00000006016.11_6	1.13939	0.307428	1.01543	1.11481	1.14934	1.23612	ENSG00000006016	0.813272	no	0.11548	0.300348	CRLF1
ENSG00000006025.12_7	0.097988	0.135508	0.446234	0.089461	0.019435	0.045765	ENSG00000006025	-1.76462	no	0.0239876	0.0977922	OSBPL7
ENSG00000006042.12_6	2.03847	1.25168	2.85693	3.5734	3.56656	3.05897	ENSG00000006042	0.756533	no	0.000157909	0.00144894	TMEM98
ENSG00000006047.13_5	0	0	0.320949	0.0331	0.009836	0	ENSG00000006047	-0.0988741	no	0.965047	0.985999	YBX2
ENSG00000006062.17_7	0.466344	0.18484	0.283513	1.22205	0.94502	1.25428	ENSG00000006062	1.59551	up	5.738e-06	7.38662e-05	MAP3K14
ENSG00000006118.14_8	0.145719	0.078306	0.050359	0.163281	0.20895	0.046509	ENSG00000006118	1.02629	no	0.2335	0.479475	TMEM132A
ENSG00000006125.18_8	1.85751	2.02001	1.84021	1.81119	1.698	1.47693	ENSG00000006125	-0.379685	no	0.0427842	0.15269	AP2B1
ENSG00000006194.10_5	0.159685	0.212119	0.673471	0.8829	0.925659	0.460428	ENSG00000006194	1.05243	no	0.0251364	0.101396	ZNF263
ENSG00000006210.7_5	0.043674	0	0	0.01142	0	0	ENSG00000006210	-2.06132	no	0.443685	0.702386	CX3CL1
ENSG00000006282.21_8	6.85139	6.72759	6.57072	4.22414	4.10248	5.62136	ENSG00000006282	-0.724508	no	5.29628e-05	0.000555323	SPATA20
ENSG00000006283.18_6	0	0	0	0	0	0.003147	ENSG00000006283	1.54725	no	0.699985	NA	CACNA1G
ENSG00000006327.14_3	45.8285	43.45	45.7773	30.6697	29.8935	49.2712	ENSG00000006327	-0.526965	no	0.00649058	0.0348835	TNFRSF12A
ENSG00000006377.11_4	0.392053	0.445922	0.928302	0.817326	0.927831	0.957464	ENSG00000006377	0.609426	no	0.144236	0.347256	DLX6
ENSG00000006432.15_5	0.091982	0.076226	0.10149	0.042841	0.046561	0.024604	ENSG00000006432	-1.43396	no	0.0110906	0.0536848	MAP3K9
ENSG00000006451.8_5	29.1204	28.3256	35.6749	28.4662	29.0879	33.1983	ENSG00000006451	-0.231616	no	0.0739742	0.223725	RALA
ENSG00000006453.14_6	0.309862	0.335722	0.36257	0.492158	0.466728	0.432535	ENSG00000006453	0.215916	no	0.584085	0.802612	BAIAP2L1
ENSG00000006459.11_5	0.018743	0.010306	0.022926	0.028293	0.014614	0	ENSG00000006459	-0.597851	no	0.651235	0.845706	KDM7A
ENSG00000006468.14_7	0	0	0	0.015656	0.020328	0	ENSG00000006468	4.06443	no	0.175609	NA	ETV1
ENSG00000006530.18_8	2.17303	1.02401	0.955559	1.94362	4.49846	2.3581	ENSG00000006530	0.699343	no	0.0155451	0.0705268	AGK
ENSG00000006534.16_6	0.176114	0.274162	0.340276	0.034721	0.320312	0.441375	ENSG00000006534	-0.965961	no	0.117018	0.303318	ALDH3B1
ENSG00000006555.11_8	0	0	0.035544	0	0.04368	0.047418	ENSG00000006555	1.2219	no	0.576873	0.797465	TTC22
ENSG00000006576.16_3	0.99287	0.761175	0.571882	1.31849	1.93016	1.23673	ENSG00000006576	0.339411	no	0.239007	0.486435	PHTF2
ENSG00000006606.8_4	0	0	0	0	0.079139	0.137475	ENSG00000006606	3.36898	no	0.351741	NA	CCL26
ENSG00000006607.14_7	0.695454	0.633038	0.62068	1.17453	1.09364	0.588981	ENSG00000006607	0.129227	no	0.655622	0.848392	FARP2
ENSG00000006611.16_6	0.117491	0	0.031047	0.062418	0.032883	0.153914	ENSG00000006611	1.4995	no	0.251504	0.502956	USH1C
ENSG00000006625.18_6	92.515	99.3174	102.419	107.217	127.933	104.639	ENSG00000006625	-0.0183484	no	0.882901	0.952763	GGCT
ENSG00000006634.8_4	2.3873	2.2597	2.03877	1.84572	1.88917	2.06561	ENSG00000006634	0.125302	no	0.638762	0.838326	DBF4
ENSG00000006638.13_4	0.137669	0.161602	0	0.055932	0.249481	0.159102	ENSG00000006638	0.408654	no	0.698937	0.868685	TBXA2R
ENSG00000006652.14_8	2.08453	3.81191	2.48222	3.96388	5.44822	4.73002	ENSG00000006652	0.272313	no	0.244626	0.493333	IFRD1
ENSG00000006695.12_5	1.3777	1.07394	0.66348	1.77537	1.70111	1.33253	ENSG00000006695	0.182733	no	0.564868	0.790126	COX10
ENSG00000006704.10_6	0.425647	0.313447	0.32592	0.495193	0.31505	0.433848	ENSG00000006704	-0.0350581	no	0.929965	0.972609	GTF2IRD1
ENSG00000006712.15_6	5.11915	4.96807	6.03711	5.08931	5.46369	4.05748	ENSG00000006712	-0.380009	no	0.0393812	0.14358	PAF1
ENSG00000006715.16_6	0.235882	0.31389	0.231647	0.270214	0.487492	0.397287	ENSG00000006715	0.33318	no	0.390829	0.655267	VPS41
ENSG00000006740.17_4	0.06395	0.038328	0.050128	0.077231	0.265995	0.058374	ENSG00000006740	0.32306	no	0.70166	0.870233	ARHGAP44
ENSG00000006744.19_7	2.79083	2.90058	2.10972	1.62187	0.824228	1.85061	ENSG00000006744	-1.20318	down	3.07256e-05	0.00033859	ELAC2
ENSG00000006747.15_5	0.017878	0	0	0.014203	0	0.012327	ENSG00000006747	0.301588	no	0.890164	0.955047	SCIN
ENSG00000006756.16_5	1.05012	0.818707	0.772117	1.12923	1.05112	1.17658	ENSG00000006756	0.206344	no	0.468323	0.721676	ARSD
ENSG00000006757.12_6	5.18083	4.58944	5.60994	11.1185	15.37	13.7289	ENSG00000006757	0.483217	no	0.00143591	0.00995762	PNPLA4
ENSG00000006831.10_4	0.492175	0.148914	0.458095	0.728173	0.777105	0.434005	ENSG00000006831	0.5509	no	0.222029	0.463433	ADIPOR2
ENSG00000006837.12_7	0.182197	0.162322	1.07502	1.36076	0.42483	0.426976	ENSG00000006837	0.184026	no	0.774028	0.905432	CDKL3
ENSG00000007038.11_4	2.19255	1.378	1.69076	0.414964	0	0.168974	ENSG00000007038	-3.15863	down	2.70755e-05	0.000302725	PRSS21
ENSG00000007047.15_6	0.111363	0.378641	0.158469	0.137396	0.143049	0.327757	ENSG00000007047	-0.0908614	no	0.879721	0.951473	MARK4
ENSG00000007062.11_7	1.30527	1.04981	1.63729	1.10602	1.42916	1.06043	ENSG00000007062	-0.0250022	no	0.924207	0.969794	PROM1
ENSG00000007080.11_4	371.206	435.351	431.233	475.444	223.764	785.6	ENSG00000007080	0.0427078	no	0.926088	0.970348	CCDC124
ENSG00000007168.13_5	0.716927	0.778322	0.729718	1.66421	2.54269	1.85787	ENSG00000007168	0.880963	no	0.000551725	0.00431652	PAFAH1B1
ENSG00000007202.15_7	1.3113	0.650911	0.748532	0.564108	0.429684	0.418677	ENSG00000007202	-1.10199	down	4.8347e-05	0.000511893	KIAA0100
ENSG00000007255.10_3	13.9812	13.1021	10.7643	20.4323	23.2278	28.0229	ENSG00000007255	0.687368	no	0.000425172	0.0034483	TRAPPC6A
ENSG00000007264.15_7	0.334186	0.267515	0.345692	0.146182	0.190514	0.470966	ENSG00000007264	-0.404166	no	0.58443	0.802751	MATK
ENSG00000007312.13_6	0.137103	0.06769	0.103131	0	0.055378	0.15321	ENSG00000007312	-0.839521	no	0.57641	0.797217	CD79B
ENSG00000007314.12_5	0.179728	0.038754	0.02591	0.150237	0.088369	0.085193	ENSG00000007314	0.847615	no	0.225363	0.468369	SCN4A
ENSG00000007341.19_6	1.91073	1.24527	1.17018	1.38992	1.40169	1.15683	ENSG00000007341	-0.294798	no	0.386952	0.652198	ST7L
ENSG00000007372.23_9	0.32556	0.208696	0.219161	1.03611	0.668352	0.716513	ENSG00000007372	0.789417	no	0.0860908	0.248193	PAX6
ENSG00000007376.8_6	0.643608	0.625177	0.509078	2.25914	1.46223	2.10753	ENSG00000007376	1.5417	up	5.02596e-06	6.51769e-05	RPUSD1
ENSG00000007384.15_6	0.206546	0.311967	0.328136	0.319665	0.35736	0.512195	ENSG00000007384	0.1933	no	0.710242	0.874993	RHBDF1
ENSG00000007392.16_7	3.94323	4.74733	4.51863	7.76998	10.4143	8.39789	ENSG00000007392	0.733252	no	0.000206069	0.00182609	LUC7L
ENSG00000007402.11_5	0	0	0	0	0.012329	0	ENSG00000007402	2.28271	no	0.565531	NA	CACNA2D2
ENSG00000007516.14_6	0.366225	0.11531	0.15542	0.065007	0.179209	0.142053	ENSG00000007516	-0.938949	no	0.135247	0.333355	BAIAP3
ENSG00000007520.4_5	1.5957	2.05489	2.63796	4.06238	2.45376	4.76844	ENSG00000007520	0.608095	no	0.0709859	0.217794	TSR3
ENSG00000007541.17_5	2.84745	1.63624	3.29628	1.10772	0.398565	1.1218	ENSG00000007541	-1.69378	down	6.5051e-06	8.26408e-05	PIGQ
ENSG00000007545.16_5	0.094371	0.099506	0.068332	0.231772	0.10619	0.055572	ENSG00000007545	-0.0845153	no	0.88323	0.952894	CRAMP1
ENSG00000007866.21_11	0.407481	0.728289	0.644571	0.479344	0.61412	0.429239	ENSG00000007866	-0.460386	no	0.253706	0.50587	TEAD3
ENSG00000007923.16_6	1.3627	1.66644	1.82111	3.11479	2.93858	2.50764	ENSG00000007923	0.581819	no	0.00844323	0.0430361	DNAJC11
ENSG00000007944.15_4	0.340926	0.225072	0.122338	0.407247	0.330606	0.4339	ENSG00000007944	0.517372	no	0.336568	0.6005	MYLIP
ENSG00000007952.18_6	0	0	0	0	0.008767	0	ENSG00000007952	1.02506	no	0.800471	NA	NOX1
ENSG00000007968.7_5	0.403284	0.480136	0.368663	0.867484	0.873733	0.736149	ENSG00000007968	0.781662	no	0.00822971	0.0421583	E2F2
ENSG00000008018.9_5	2064.8	1862.8	2010.92	2973.51	3147.72	2190.88	ENSG00000008018	0.241442	no	0.0634971	0.202332	PSMB1
ENSG00000008083.14_4	0.052439	0.030602	0.049274	0.029133	0.101189	0.026331	ENSG00000008083	0.0386297	no	0.966387	0.986379	JARID2
ENSG00000008086.13_6	0	0	0.011765	0.142002	0.019587	0.004299	ENSG00000008086	2.51463	no	0.0816254	0.239444	CDKL5
ENSG00000008118.10_5	0	0	0	0	0.01635	0	ENSG00000008118	1.96545	no	0.622153	NA	CAMK1G
ENSG00000008128.23_7	2.20047	2.50192	2.62368	1.44689	2.99198	2.2746	ENSG00000008128	-0.454861	no	0.0768859	0.229807	CDK11A
ENSG00000008130.15_5	0.580249	0.534493	0.30063	0.897882	0.843462	0.817897	ENSG00000008130	0.625184	no	0.0745255	0.224911	NADK
ENSG00000008226.20_5	0.025391	0.115405	0	0	0	0	ENSG00000008226	-5.95728	down	0.00754088	0.0393763	DLEC1
ENSG00000008256.16_6	0.056905	0.143822	0.156657	0.13085	0.241398	0.197015	ENSG00000008256	0.424855	no	0.493101	0.740902	CYTH3
ENSG00000008277.14_3	0.01806	0.01398	0.030605	0	0.020164	0.041011	ENSG00000008277	-0.282019	no	0.823466	0.928782	ADAM22
ENSG00000008282.8_6	7.48787	6.74477	7.54274	7.96166	7.38273	6.38523	ENSG00000008282	-0.240415	no	0.129958	0.325071	SYPL1
ENSG00000008283.16_6	3.95673	3.26838	3.41686	4.6363	3.79349	3.27425	ENSG00000008283	-0.154424	no	0.407461	0.670255	CYB561
ENSG00000008294.21_7	0.172531	0.097859	0.094331	0.125637	0.256872	0.199681	ENSG00000008294	0.756623	no	0.156665	0.367739	SPAG9
ENSG00000008300.17_6	0.070394	0.10521	0.076567	0.073521	0.039164	0.018857	ENSG00000008300	-1.49169	no	0.0135995	0.0634714	CELSR3
ENSG00000008311.15_5	0.090044	0.111793	0.041331	0.12806	0.092665	0.055271	ENSG00000008311	-0.103079	no	0.883482	0.953005	AASS
ENSG00000008323.15_3	0.181463	0.212823	0.165782	0.340843	0.213709	0.270401	ENSG00000008323	0.311767	no	0.595916	0.809889	PLEKHG6
ENSG00000008324.11_3	9.41879	8.46796	9.50741	13.3675	12.1697	10.8704	ENSG00000008324	0.196149	no	0.305291	0.567057	SS18L2
ENSG00000008382.15_6	0.946573	0.700504	0.527174	1.31326	1.09649	1.7797	ENSG00000008382	0.447381	no	0.293074	0.553566	MPND
ENSG00000008394.13_8	173.948	173.327	172.921	134.015	146.259	115.455	ENSG00000008394	-0.660099	no	1.38018e-08	2.85197e-07	MGST1
ENSG00000008405.12_6	0.880072	0.624919	1.02964	0.677672	1.10351	0.609465	ENSG00000008405	-0.294729	no	0.408058	0.670543	CRY1
ENSG00000008438.5_5	0	0	0	0.070033	0	0	ENSG00000008438	1.8218	no	0.648519	NA	PGLYRP1
ENSG00000008441.16_6	0.064763	0.06359	0	0.036063	0.035417	0.023618	ENSG00000008441	-0.781344	no	0.527447	0.766073	NFIX
ENSG00000008516.17_4	0	0.206544	0.181295	0.029929	0.045848	0.325948	ENSG00000008516	-0.200997	no	0.901157	0.959613	MMP25
ENSG00000008517.17_6	0.564644	0.486861	1.33638	1.02221	0.676984	0.463106	ENSG00000008517	-0.0981744	no	0.88111	0.952061	IL32
ENSG00000008710.20_7	0.298807	0.133344	0.33419	0.041651	0.089943	0.071246	ENSG00000008710	-1.47473	down	0.00230352	0.0148216	PKD1
ENSG00000008735.14_5	0.069727	0.183514	0.078032	0.14782	0.241595	0.17515	ENSG00000008735	0.510525	no	0.381195	0.646588	MAPK8IP2
ENSG00000008838.20_7	3.70828	3.60925	3.91076	4.23799	2.93567	4.10617	ENSG00000008838	-0.15876	no	0.405615	0.668384	MED24
ENSG00000008853.17_3	0.285603	0.230297	0.257982	0.386411	0.203632	0.2398	ENSG00000008853	-0.204691	no	0.62225	0.827127	RHOBTB2
ENSG00000008869.12_6	0.308122	0.272496	0.229999	0.554543	0.447104	0.321132	ENSG00000008869	0.272169	no	0.462584	0.717345	HEATR5B
ENSG00000008952.17_4	34.811	19.9123	34.5418	60.2943	47.1929	59.6319	ENSG00000008952	0.44819	no	0.00156546	0.0107024	SEC62
ENSG00000008988.9_3	1620.33	1542.54	1565.46	1662.97	2104.38	1642.44	ENSG00000008988	-0.0470767	no	0.694351	0.866037	RPS20
ENSG00000009307.16_9	7.23497	7.13129	7.25505	7.18028	8.37464	4.92575	ENSG00000009307	-0.343623	no	0.0414002	0.148947	CSDE1
ENSG00000009335.18_5	0.568415	0.518252	0.649788	1.05249	1.12257	0.891348	ENSG00000009335	0.586628	no	0.0309697	0.119269	UBE3C
ENSG00000009413.16_6	0.300575	0.252747	0.256267	0.267237	0.295851	0.16331	ENSG00000009413	-0.405335	no	0.208407	0.44434	REV3L
ENSG00000009694.13_6	0.063429	0.136338	0.12835	0.140742	0.097273	0.104756	ENSG00000009694	-0.176347	no	0.692489	0.865552	TENM1
ENSG00000009724.17_5	0	0	0.097399	0.074889	0.044947	0.067126	ENSG00000009724	0.837262	no	0.620702	0.826134	MASP2
ENSG00000009765.15_3	0	0	0	0	0.097656	0	ENSG00000009765	1.55778	no	0.697988	NA	IYD
ENSG00000009780.15_5	0.984165	0.758783	0.41917	0.986375	1.65499	0.895819	ENSG00000009780	0.440665	no	0.177047	0.399257	FAM76A
ENSG00000009790.15_7	0	0	0	0	0	0.01816	ENSG00000009790	2.14416	no	0.58997	NA	TRAF3IP3
ENSG00000009830.11_9	0.316969	0.182008	0.302506	0.293544	0.486961	0.218271	ENSG00000009830	0.427142	no	0.337286	0.601263	POMT2
ENSG00000009844.16_5	13.7622	14.0888	12.2642	49.4797	43.2445	35.5657	ENSG00000009844	1.31638	up	8.56812e-26	1.14055e-23	VTA1
ENSG00000009950.16_7	1.07335	0.91852	0.64123	0.426215	0.235443	0.739835	ENSG00000009950	-0.822032	no	0.0766418	0.229413	MLXIPL
ENSG00000009954.11_5	2.05716	1.82628	2.33912	2.29316	2.7572	1.7513	ENSG00000009954	-0.0856569	no	0.645652	0.842677	BAZ1B
ENSG00000010017.13_5	0.117081	0.158881	0.04158	0.618577	0.604214	0.246736	ENSG00000010017	1.88043	up	0.00175055	0.011788	RANBP9
ENSG00000010030.14_6	0	0	0	0	0.03056	0	ENSG00000010030	1.96545	no	0.622153	NA	ETV7
ENSG00000010072.16_5	0.708052	0.403396	0.632689	0.607099	1.15086	0.509364	ENSG00000010072	0.325987	no	0.449908	0.70815	SPRTN
ENSG00000010165.20_5	1.92908	1.44969	1.93966	1.6018	1.80697	1.68893	ENSG00000010165	-0.18449	no	0.480126	0.730727	EEF1AKNMT
ENSG00000010219.13_6	8.39879	7.93114	6.6103	7.23369	9.86194	7.61445	ENSG00000010219	-0.0427807	no	0.831644	0.932235	DYRK4
ENSG00000010244.18_7	8.34691	7.27059	7.27966	14.036	14.456	12.1148	ENSG00000010244	0.612703	no	1.74532e-05	0.000204213	ZNF207
ENSG00000010256.11_5	863.83	890.911	901.378	1367.86	1154.43	1337.03	ENSG00000010256	0.309171	no	0.00694594	0.0368671	UQCRC1
ENSG00000010270.13_4	4.69287	5.26772	6.8816	7.61139	7.43915	5.19517	ENSG00000010270	-0.110781	no	0.59527	0.809708	STARD3NL
ENSG00000010278.14_6	262.564	283.41	287.227	148.306	143.848	138.098	ENSG00000010278	-1.12975	down	1.11127e-27	1.70118e-25	CD9
ENSG00000010292.13_5	2.81151	2.83697	2.40705	2.7361	2.49158	2.42955	ENSG00000010292	-0.265225	no	0.126137	0.319032	NCAPD2
ENSG00000010295.19_6	0.020307	0	0.08428	0.143669	0.051786	0.002722	ENSG00000010295	0.664203	no	0.652941	0.846473	IFFO1
ENSG00000010310.9_6	0.07209	0	0	0.054765	0.029205	0.068402	ENSG00000010310	0.739729	no	0.661424	0.851104	GIPR
ENSG00000010318.21_5	0.073799	0.195771	0	0.150108	0.284182	0.135216	ENSG00000010318	1.14343	no	0.287128	0.545624	PHF7
ENSG00000010319.7_6	0.0439	0.047069	0.04903	0.092066	0.053697	0.132286	ENSG00000010319	0.755473	no	0.350477	0.615278	SEMA3G
ENSG00000010322.16_6	1.09352	0.885631	1.34436	1.82974	1.12513	1.51548	ENSG00000010322	0.186031	no	0.429961	0.691264	NISCH
ENSG00000010327.10_4	0.100464	0.075286	0.102523	0.148025	0.306788	0.223156	ENSG00000010327	0.57986	no	0.243158	0.491148	STAB1
ENSG00000010361.14_7	0.460184	0.817783	0.412598	0.281885	0.091199	0.587368	ENSG00000010361	-1.26889	no	0.0603119	0.195264	FUZ
ENSG00000010379.16_6	0	0	0	0.124856	0.068808	0.127588	ENSG00000010379	5.29372	up	0.00869856	0.0440491	SLC6A13
ENSG00000010404.18_6	1.47235	2.18286	1.99979	2.50871	2.22491	2.87982	ENSG00000010404	0.586008	no	0.0558785	0.18532	IDS
ENSG00000010438.16_5	0.315466	0.455992	0.23672	2.29136	2.49295	2.5658	ENSG00000010438	2.4046	up	1.48973e-07	2.57444e-06	PRSS3
ENSG00000010539.11_7	0.447791	0.847852	0.760605	0.661968	1.21332	0.678617	ENSG00000010539	0.154009	no	0.668132	0.854814	ZNF200
ENSG00000010610.10_5	0.118921	0.17869	0.182066	0.155821	0.066905	0.049073	ENSG00000010610	-1.3138	no	0.0962052	0.266586	CD4
ENSG00000010626.15_6	1.53809	1.13923	1.68478	2.04403	1.93077	1.69532	ENSG00000010626	0.0849386	no	0.806819	0.921288	LRRC23
ENSG00000010704.18_5	0	0	0	0	0	0.011675	ENSG00000010704	2.14416	no	0.58997	NA	HFE
ENSG00000010803.16_7	0.564286	0.765284	1.11763	0.586923	0.528134	0.436705	ENSG00000010803	-0.203128	no	0.605707	0.816808	SCMH1
ENSG00000010810.17_9	0.07788	0.107992	0.100238	0.048406	0.08657	0.053759	ENSG00000010810	-0.846568	no	0.315599	0.578399	FYN
ENSG00000010818.10_6	0.012743	0.015818	0	0.063522	0.009282	0.017091	ENSG00000010818	1.28071	no	0.315048	0.577788	HIVEP2
ENSG00000011007.12_4	3.53672	2.72375	2.88682	2.19122	3.6071	1.99773	ENSG00000011007	-0.342892	no	0.0692212	0.214478	ELOA
ENSG00000011009.11_4	25.2899	27.1931	30.335	10.1761	9.36013	19.0643	ENSG00000011009	-1.2976	down	1.54272e-08	3.1594e-07	LYPLA2
ENSG00000011021.23_6	0.352229	0.420936	0.58529	0.589107	0.301834	0.752577	ENSG00000011021	-0.140716	no	0.751299	0.897066	CLCN6
ENSG00000011028.14_5	0.229693	0.016504	0.016001	0.315299	0.13718	0.076503	ENSG00000011028	0.683995	no	0.439796	0.699789	MRC2
ENSG00000011052.21_4	1741.47	1740.04	1803.58	1680.82	1507.98	1473.09	ENSG00000011052	-0.41701	no	4.47658e-05	0.000477554	NME1-NME2
ENSG00000011105.14_6	0.488518	2.13416	1.02421	0.212896	0.111743	0.206415	ENSG00000011105	-2.06693	down	1.88402e-05	0.00021877	TSPAN9
ENSG00000011114.15_8	0.277394	0.126069	0.246149	0.387994	0.617817	0.243139	ENSG00000011114	0.4561	no	0.283383	0.541137	BTBD7
ENSG00000011132.12_8	0.115405	0	0.131451	0.098943	0.231842	0.119969	ENSG00000011132	0.788621	no	0.463071	0.717737	APBA3
ENSG00000011143.17_7	1.48084	1.72073	0.873207	1.90094	2.60841	2.99678	ENSG00000011143	0.395855	no	0.209819	0.446091	MKS1
ENSG00000011198.10_9	0.647341	0.773337	2.39926	4.43234	1.61853	2.67858	ENSG00000011198	0.418139	no	0.0846914	0.245275	ABHD5
ENSG00000011243.18_7	2.3667	0.76023	0.45502	0.897531	0.206164	0.081116	ENSG00000011243	-1.87815	down	0.000419745	0.00341485	AKAP8L
ENSG00000011258.16_6	0.188759	0.14875	0.150173	0.236695	0.280243	0.134153	ENSG00000011258	0.229583	no	0.650802	0.845493	MBTD1
ENSG00000011260.14_4	2.76496	2.52367	2.14532	1.58049	2.26689	2.68229	ENSG00000011260	-0.47034	no	0.11266	0.295869	UTP18
ENSG00000011275.18_5	1.15986	0.990295	1.17995	1.79622	2.07689	1.62946	ENSG00000011275	0.433997	no	0.026761	0.106282	RNF216
ENSG00000011295.16_8	1.10435	0.556621	0.374671	1.10403	1.01196	0.678121	ENSG00000011295	0.531064	no	0.156304	0.367119	TTC19
ENSG00000011304.20_8	0.9801	1.17863	0.691172	0.212444	0.232023	1.83985	ENSG00000011304	-0.637136	no	0.473337	0.725451	PTBP1
ENSG00000011332.19_7	0.202025	0.169389	0.235368	0.133229	0.064143	0.068079	ENSG00000011332	-1.0068	no	0.237745	0.484647	DPF1
ENSG00000011347.10_8	0	0	0	0.007736	0.018992	0	ENSG00000011347	3.84583	no	0.226771	NA	SYT7
ENSG00000011376.12_9	0.478854	0.128281	0.764531	0.353485	0.248446	0.378579	ENSG00000011376	0.159806	no	0.67515	0.858602	LARS2
ENSG00000011405.13_5	0.411019	0.518536	0.281152	0.32977	0.462012	0.44074	ENSG00000011405	-0.420288	no	0.248425	0.498587	PIK3C2A
ENSG00000011422.12_7	11.8475	9.68301	11.4865	36.4859	39.2572	33.0805	ENSG00000011422	1.46957	up	2.16587e-26	2.9915e-24	PLAUR
ENSG00000011426.11_8	0.481971	0.584764	0.387886	0.917039	0.713854	0.609828	ENSG00000011426	0.338229	no	0.291589	0.551533	ANLN
ENSG00000011451.21_9	0.382846	0.268412	0.503998	0.787767	1.25426	0.855869	ENSG00000011451	1.09176	up	9.88561e-05	0.000963899	WIZ
ENSG00000011454.17_5	0.183587	0.053995	0.229308	0.350579	0.329858	0.10795	ENSG00000011454	0.175818	no	0.775298	0.905714	GPR21
ENSG00000011478.12_4	0.21229	0.312706	0.237239	0.26908	0.161077	0.262742	ENSG00000011478	-0.357408	no	0.584802	0.80302	QPCTL
ENSG00000011485.15_4	1.10932	1.32876	1.10827	1.11271	0.72134	0.713296	ENSG00000011485	-0.899554	no	0.00812702	0.0417133	PPP5C
ENSG00000011523.14_5	0.25784	0.490126	0.448513	0.244756	0.313411	0.443567	ENSG00000011523	-0.373797	no	0.350958	0.615769	CEP68
ENSG00000011566.15_7	0.032551	0.069118	0.086772	0.14565	0.060164	0.044991	ENSG00000011566	0.154237	no	0.861592	0.945488	MAP4K3
ENSG00000011638.10_4	1.04271	1.41062	1.30157	1.19288	1.40997	0.886593	ENSG00000011638	-0.287103	no	0.388211	0.65324	TMEM159
ENSG00000011677.13_5	0.079322	0.083132	0.255296	0.13381	0.222011	0.21214	ENSG00000011677	-0.150911	no	0.832988	0.932601	GABRA3
ENSG00000012048.23_8	0.924802	0.361642	0.693061	0.540941	0.630739	0.333324	ENSG00000012048	-0.112755	no	0.710228	0.874993	BRCA1
ENSG00000012061.16_8	21.1509	22.9068	24.8193	17.2097	18.0862	19.5893	ENSG00000012061	-0.266264	no	0.127824	0.321725	ERCC1
ENSG00000012171.20_7	0.431666	0.564587	0.335543	0.087493	0.032106	0.206503	ENSG00000012171	-2.14212	down	0.000887885	0.00659808	SEMA3B
ENSG00000012174.12_5	0.238747	0.159505	0.323601	0.571503	0.521805	0.277269	ENSG00000012174	0.674384	no	0.133014	0.330244	MBTPS2
ENSG00000012211.13_6	0.552472	0.335125	0.17259	0.255471	0.035467	0.132399	ENSG00000012211	-1.58726	no	0.0275243	0.108666	PRICKLE3
ENSG00000012223.13_6	0	0	0	0	0.04343	0.040867	ENSG00000012223	4.05795	no	0.177661	NA	LTF
ENSG00000012232.9_4	0.224001	0.179767	0.286107	0.376235	0.232753	0.292121	ENSG00000012232	0.140812	no	0.697792	0.868281	EXTL3
ENSG00000012660.14_6	6.56892	5.18746	5.46378	6.20886	5.80735	4.65503	ENSG00000012660	-0.607914	no	0.000477653	0.00381168	ELOVL5
ENSG00000012779.11_4	0	0.027285	0	0.082613	0	0	ENSG00000012779	1.3409	no	0.645654	0.842677	ALOX5
ENSG00000012822.16_7	0.223127	0.263093	0.834032	0.102416	0.025594	0.042777	ENSG00000012822	-1.75188	down	0.00717985	0.037869	CALCOCO1
ENSG00000012963.15_5	1.59485	1.89775	1.50924	2.60438	4.23119	1.80024	ENSG00000012963	0.727899	no	0.00382058	0.0225166	UBR7
ENSG00000012983.11_6	0.791642	0.369785	0.222786	0.821834	0.350853	0.58055	ENSG00000012983	0.151414	no	0.726088	0.882674	MAP4K5
ENSG00000013016.16_5	0	0	0	0.015187	0.032015	0.026184	ENSG00000013016	4.60087	no	0.0509939	0.17357	EHD3
ENSG00000013275.8_4	186.067	193.851	212.331	179.268	149.299	187.296	ENSG00000013275	-0.400155	no	0.00129785	0.00914169	PSMC4
ENSG00000013288.9_5	0.618658	0.391763	0.69204	0.588592	0.69925	0.638424	ENSG00000013288	-0.0577344	no	0.837755	0.934342	MAN2B2
ENSG00000013297.12_5	0.155567	0.313243	0.339256	0.22539	0.105223	0.381106	ENSG00000013297	-0.241114	no	0.721368	0.880361	CLDN11
ENSG00000013306.16_8	638.796	646.505	616.77	206.024	153.413	282.523	ENSG00000013306	-1.74711	down	2.48497e-20	2.0379e-18	SLC25A39
ENSG00000013364.19_5	0	0.145935	0	0.078662	0.167211	0.166523	ENSG00000013364	3.15774	no	0.0176963	0.0778639	MVP
ENSG00000013374.16_7	2.82526	1.62212	2.38609	3.82534	3.3022	4.19689	ENSG00000013374	0.382655	no	0.113988	0.297904	NUB1
ENSG00000013375.16_9	1.10848	1.49116	1.7745	1.81562	1.77601	1.41343	ENSG00000013375	0.479419	no	0.0265119	0.105576	PGM3
ENSG00000013392.8_4	0.419632	0.252527	0.382281	0.298754	0.454294	0.204364	ENSG00000013392	-0.375313	no	0.420813	0.682743	RWDD2A
ENSG00000013441.16_6	0.249857	0.573853	0.651675	2.0789	2.45879	1.78845	ENSG00000013441	1.68867	up	2.68927e-06	3.69498e-05	CLK1
ENSG00000013503.10_4	0.248889	0.413726	0.454632	0.584771	0.6734	0.62423	ENSG00000013503	0.504784	no	0.170412	0.389168	POLR3B
ENSG00000013523.11_7	0.622848	0.636241	0.506301	0.364613	0.330875	0.611483	ENSG00000013523	-0.65444	no	0.0649859	0.205436	ANGEL1
ENSG00000013561.18_8	0.63282	0.604391	0.754466	1.88473	1.82042	0.749127	ENSG00000013561	0.767716	no	0.016313	0.0731617	RNF14
ENSG00000013563.14_7	0.072735	0.033493	0.229293	0.111607	0.075313	0.342109	ENSG00000013563	0.150256	no	0.867756	0.94744	DNASE1L1
ENSG00000013573.17_6	4.74501	5.21237	5.05519	2.98422	2.90478	2.26879	ENSG00000013573	-0.825725	no	3.98978e-06	5.32261e-05	DDX11
ENSG00000013583.10_8	7.20322	9.48289	8.72712	4.6835	4.37752	4.31833	ENSG00000013583	-1.16489	down	2.32764e-08	4.64265e-07	HEBP1
ENSG00000013588.9_7	0.716833	0.709215	1.2937	0.623842	0.483095	0.543059	ENSG00000013588	-0.344749	no	0.201252	0.43497	GPRC5A
ENSG00000013619.14_8	0.074524	0.095854	0.07986	0.059327	0.062551	0.017871	ENSG00000013619	-1.10719	no	0.188914	0.417198	MAMLD1
ENSG00000013725.14_6	0	0	0	0	0	0.026764	ENSG00000013725	2.56544	no	0.517174	NA	CD6
ENSG00000013810.19_5	3.48061	1.90302	3.81282	3.43425	3.8846	4.16297	ENSG00000013810	0.094569	no	0.68232	0.862006	TACC3
ENSG00000014123.10_4	2.04265	2.67682	2.1848	2.93171	3.34243	2.27444	ENSG00000014123	0.0613078	no	0.758727	0.899072	UFL1
ENSG00000014138.9_6	1.08064	0.927961	1.0533	2.50792	1.5959	1.479	ENSG00000014138	0.552292	no	0.0428033	0.15269	POLA2
ENSG00000014164.7_5	0.308346	0.319443	0.248137	0.148419	0.070045	0.140119	ENSG00000014164	-1.52862	down	0.00972067	0.0481318	ZC3H3
ENSG00000014216.16_7	17.7475	18.9242	20.3013	4.47192	4.37108	7.53836	ENSG00000014216	-2.01041	down	3.75864e-29	6.16484e-27	CAPN1
ENSG00000014257.16_4	0	0	0.04755	0.329032	0.086895	0.269745	ENSG00000014257	4.89867	up	0.000495089	0.00393203	ACPP
ENSG00000014641.20_7	295.656	222.765	303.06	424.371	642.723	385.581	ENSG00000014641	0.588458	no	8.48564e-05	0.000842146	MDH1
ENSG00000014824.14_5	1.12015	1.96101	4.64274	1.96666	1.58388	1.64679	ENSG00000014824	-0.00739881	no	0.975648	0.990038	SLC30A9
ENSG00000014914.21_5	0.063832	0.04461	0.023004	0.040391	0.039016	0.095402	ENSG00000014914	0.115031	no	0.917092	0.966825	MTMR11
ENSG00000014919.13_5	1.11025	1.2534	1.34611	1.14581	1.35801	0.705949	ENSG00000014919	-0.128077	no	0.625157	0.828865	COX15
ENSG00000015133.19_5	0.121348	0.379507	0.089322	0.121428	0.225652	0.223633	ENSG00000015133	0.0195043	no	0.969309	0.987169	CCDC88C
ENSG00000015153.14_5	1.75535	3.06674	2.47881	1.96555	2.97676	1.85776	ENSG00000015153	0.015915	no	0.959615	0.983493	YAF2
ENSG00000015171.19_4	0.258621	0.238615	0.171587	0.533986	0.426525	0.250812	ENSG00000015171	0.437029	no	0.33752	0.601579	ZMYND11
ENSG00000015413.9_6	0	0	0	0.054447	0	0	ENSG00000015413	2.82017	no	0.475485	NA	DPEP1
ENSG00000015475.18_6	44.2276	42.0686	54.5512	77.4391	65.0783	60.7991	ENSG00000015475	0.303701	no	0.00606776	0.0330168	BID
ENSG00000015479.19_8	1.44832	2.58776	0.171884	0.740124	0.927321	0.335194	ENSG00000015479	-0.973092	no	0.358702	0.623401	MATR3
ENSG00000015520.14_7	0	0	0	0	0.024153	0	ENSG00000015520	3.1219	no	0.428573	NA	NPC1L1
ENSG00000015532.10_4	0.595796	0.484626	0.626823	0.369412	0.532176	0.415473	ENSG00000015532	-0.750342	no	0.0765987	0.229387	XYLT2
ENSG00000015568.13_4	0.114934	0.100848	0.147536	0.313911	0.155033	0.122238	ENSG00000015568	0.0198477	no	0.974365	0.989337	RGPD5
ENSG00000015676.18_5	1.16808	1.13657	0.711908	0.898577	1.16861	0.927922	ENSG00000015676	-0.0718645	no	0.752703	0.897575	NUDCD3
ENSG00000016082.15_4	0.321109	0.482372	0.623847	0.449327	0.696677	0.484313	ENSG00000016082	-0.0395108	no	0.932279	0.973537	ISL1
ENSG00000016391.11_7	0.112449	0.158283	0.087774	0.190824	0.120027	0.190534	ENSG00000016391	0.245334	no	0.615613	0.823104	CHDH
ENSG00000016402.13_5	0.029231	0.167898	0.028762	0.078921	0.064249	0.134887	ENSG00000016402	0.011251	no	0.99062	0.995923	IL20RA
ENSG00000016864.18_7	0.437821	0.449204	0.714775	1.31584	1.83179	0.902132	ENSG00000016864	0.973208	no	0.0211906	0.0895081	GLT8D1
ENSG00000017260.19_8	0.416516	0.350119	0.534082	0.390807	0.403942	0.35756	ENSG00000017260	-0.454802	no	0.199204	0.43199	ATP2C1
ENSG00000017483.15_9	0	0	0	0.039271	0.103682	0.142378	ENSG00000017483	5.70536	up	0.00217322	0.0141217	SLC38A5
ENSG00000017797.13_5	1.92857	2.00279	1.74078	4.63682	5.72947	4.17008	ENSG00000017797	0.777015	no	8.25179e-06	0.000103471	RALBP1
ENSG00000018189.13_5	0.578882	0.277628	0.365973	0.632707	0.710339	0.563502	ENSG00000018189	0.621654	no	0.130285	0.325625	RUFY3
ENSG00000018236.15_7	0	0	0	0	0	0.028046	ENSG00000018236	3.5745	no	0.34948	NA	CNTN1
ENSG00000018280.17_4	0	0.058127	0.036335	0	0.015449	0.025583	ENSG00000018280	-1.14633	no	0.547324	0.779334	SLC11A1
ENSG00000018408.14_5	3.87196	4.5299	3.57554	1.3207	0.399198	2.48149	ENSG00000018408	-1.45963	down	2.99639e-05	0.000331589	WWTR1
ENSG00000018510.16_8	0.06212	0.068779	0.041231	0.091966	0.097288	0.112575	ENSG00000018510	0.557549	no	0.36163	0.62683	AGPS
ENSG00000018610.15_5	7.67436	7.78227	8.41018	7.23842	7.57299	8.84802	ENSG00000018610	-0.179425	no	0.2755	0.531891	CXorf56
ENSG00000018625.15_4	0	0	0	0.062018	0.099096	0.025602	ENSG00000018625	6.0997	up	0.00041833	0.00340484	ATP1A2
ENSG00000018699.13_6	0.541226	0.510733	0.151971	0.586399	0.856836	0.636022	ENSG00000018699	0.487412	no	0.304622	0.566267	TTC27
ENSG00000018869.16_7	0.588444	0.359659	0.175648	0.564263	0.757716	1.26021	ENSG00000018869	0.841602	no	0.143831	0.346788	ZNF582
ENSG00000019102.12_5	0	0	0	0	0	0.028597	ENSG00000019102	1.54725	no	0.699985	NA	VSIG2
ENSG00000019144.19_9	0.418508	0.580514	0.42231	0.524116	0.60836	0.643804	ENSG00000019144	0.0039566	no	0.990065	0.995757	PHLDB1
ENSG00000019485.13_6	0.024728	0.006435	0	0	0.021089	0.023299	ENSG00000019485	0.814405	no	0.677754	0.859356	PRDM11
ENSG00000019505.8_6	0.086903	0.018336	0.07832	0	0	0	ENSG00000019505	-6.82787	down	7.14066e-05	0.000724718	SYT13
ENSG00000019582.15_7	3.04825	2.65077	2.63708	3.45652	2.87187	2.70501	ENSG00000019582	-0.202847	no	0.423906	0.686033	CD74
ENSG00000019995.6_4	0.073032	0.038047	0.093298	0.088087	0.24947	0.07202	ENSG00000019995	0.736661	no	0.300731	0.562398	ZRANB1
ENSG00000020129.16_5	0.962665	0.781891	1.03472	0.592014	0.620342	0.728048	ENSG00000020129	-0.597339	no	0.0839287	0.243882	NCDN
ENSG00000020181.18_5	0.048085	0.020397	0	0.099306	0.059885	0.127857	ENSG00000020181	1.82256	no	0.056015	0.185572	ADGRA2
ENSG00000020256.20_6	0.391222	0.74396	0.457472	0.393631	0.319386	0.593443	ENSG00000020256	-0.509109	no	0.269193	0.523843	ZFP64
ENSG00000020426.11_5	8.59272	5.66475	5.49421	6.11546	6.62358	5.8974	ENSG00000020426	-0.0306737	no	0.855567	0.94326	MNAT1
ENSG00000020577.14_5	0.039281	0.010665	0.110974	0.042694	0.006946	0.028675	ENSG00000020577	-0.628259	no	0.552923	0.782809	SAMD4A
ENSG00000020633.18_3	0.732494	0.522824	0.821988	0.87914	0.786093	0.713526	ENSG00000020633	-0.0393852	no	0.893892	0.956644	RUNX3
ENSG00000020922.13_9	0.120224	0.445252	0.599172	0.413565	0.417992	0.30539	ENSG00000020922	-0.0795503	no	0.869718	0.948328	MRE11
ENSG00000021300.14_7	1.42768	1.18136	2.0089	1.55746	1.00733	1.68054	ENSG00000021300	-0.445832	no	0.200589	0.434071	PLEKHB1
ENSG00000021355.13_5	2.04916	1.49648	2.15626	2.95328	4.15625	3.38725	ENSG00000021355	0.633374	no	0.006453	0.0347222	SERPINB1
ENSG00000021488.13_5	0.061019	0	0	0	0.024018	0	ENSG00000021488	-1.73434	no	0.608822	NA	SLC7A9
ENSG00000021574.12_7	0.231503	0.244254	0.18467	0.332986	0.402719	0.184743	ENSG00000021574	0.206134	no	0.646312	0.843295	SPAST
ENSG00000021645.19_7	0.018604	0.011994	0	0	0	0.023929	ENSG00000021645	1.55666	no	0.612304	NA	NRXN3
ENSG00000021762.20_6	1.16105	1.08694	1.24429	0.139935	0	0.146828	ENSG00000021762	-3.5373	no	0.0129366	0.060748	OSBPL5
ENSG00000021776.11_6	0.171473	0.193959	0.183736	0.253873	0.398137	0.291995	ENSG00000021776	0.372647	no	0.281541	0.538542	AQR
ENSG00000021826.17_7	0	0	0	0.02267	0.02127	0.027824	ENSG00000021826	4.85965	no	0.0274178	0.108292	CPS1
ENSG00000022267.19_9	1.35227	2.24258	1.3278	1.15751	1.02218	1.26997	ENSG00000022267	-0.92998	no	0.00521132	0.0291955	FHL1
ENSG00000022277.12_5	14.4026	14.7802	15.336	13.537	16.4197	14.1703	ENSG00000022277	-0.316986	no	0.0150383	0.0686856	RTF2
ENSG00000022556.16_8	0	0	0	0.032619	0	0	ENSG00000022556	3.0423	no	0.440681	NA	NLRP2
ENSG00000022567.9_5	0.01818	0.020444	0	0.098188	0.025916	0.046526	ENSG00000022567	1.62596	no	0.152277	0.360434	SLC45A4
ENSG00000022840.16_7	1.16213	1.18718	1.27034	2.65618	3.19768	2.14723	ENSG00000022840	0.778853	no	0.000327405	0.00274632	RNF10
ENSG00000022976.15_6	0.277131	0.158529	0.139599	0.436418	0.685439	0.212903	ENSG00000022976	0.3933	no	0.498527	0.744771	ZNF839
ENSG00000023041.11_6	3.05653	2.5297	3.32622	5.06407	5.73556	4.83183	ENSG00000023041	0.560468	no	0.00463332	0.0264658	ZDHHC6
ENSG00000023191.17_5	81.4479	97.6279	89.9069	35.128	25.436	53.3129	ENSG00000023191	-1.44416	down	2.88749e-05	0.000321084	RNH1
ENSG00000023228.14_7	1.29204	0.911346	1.33767	1.12643	0.796002	1.79408	ENSG00000023228	-0.165367	no	0.390886	0.655267	NDUFS1
ENSG00000023287.13_8	0.172614	0.222179	0.263731	0.225923	0.280111	0.133574	ENSG00000023287	-0.288175	no	0.509788	0.753282	RB1CC1
ENSG00000023318.8_6	2.11082	1.77232	2.34954	2.20945	2.33176	2.21938	ENSG00000023318	-0.117825	no	0.526033	0.765102	ERP44
ENSG00000023330.15_4	5.69255	6.50925	6.28727	4.78955	5.63872	4.68741	ENSG00000023330	-0.547448	no	0.00159499	0.0108575	ALAS1
ENSG00000023445.16_5	0.042237	0	0	0.037791	0.021917	0	ENSG00000023445	0.296741	no	0.876017	0.950223	BIRC3
ENSG00000023516.9_4	0.166247	0.066253	0.108604	0.127041	0.12042	0.124572	ENSG00000023516	-0.113818	no	0.812199	0.923559	AKAP11
ENSG00000023572.9_5	9.06708	5.75852	5.08874	4.31567	2.28853	3.86482	ENSG00000023572	-1.1327	down	0.000391431	0.00322448	GLRX2
ENSG00000023608.5_5	1.86851	1.99383	1.79725	2.69403	2.88437	2.5184	ENSG00000023608	0.278421	no	0.198525	0.43142	SNAPC1
ENSG00000023697.13_6	3.2279	3.68814	2.88942	5.72574	5.02101	4.64661	ENSG00000023697	0.629371	no	0.00487522	0.0275817	DERA
ENSG00000023734.11_5	63.976	67.8753	66.5272	65.844	76.6324	60.7451	ENSG00000023734	-0.19316	no	0.103357	0.279134	STRAP
ENSG00000023839.12_6	0	0	0.019948	0.148534	0	0.063524	ENSG00000023839	2.07576	no	0.280108	0.53723	ABCC2
ENSG00000023892.11_4	0.107417	0	0.080298	0.084361	0.160251	0.357787	ENSG00000023892	1.40338	no	0.195537	0.427164	DEF6
ENSG00000023902.14_5	0.2464	0.285867	0.619785	1.1856	0.436506	0.769697	ENSG00000023902	0.92159	no	0.069076	0.214201	PLEKHO1
ENSG00000023909.10_5	0.788719	1.04295	0.831473	1.19098	0.699688	0.693199	ENSG00000023909	-0.468365	no	0.078727	0.2336	GCLM
ENSG00000024048.10_4	0.162272	0.177533	0.113672	0.210181	0.070758	0.164055	ENSG00000024048	-0.261914	no	0.608163	0.818137	UBR2
ENSG00000024422.12_5	0.124636	0.060527	0	0	0.060604	0.1135	ENSG00000024422	-0.298174	no	0.836138	0.934032	EHD2
ENSG00000024526.17_6	0.554294	0.504566	0.606597	0.646642	0.76089	0.47914	ENSG00000024526	-0.100343	no	0.730652	0.884704	DEPDC1
ENSG00000024862.17_5	0.494727	0.578544	0.671291	1.46374	1.67293	1.12021	ENSG00000024862	1.01192	no	0.0226343	0.0939586	CCDC28A
ENSG00000025039.15_5	0.237617	0.10429	0.210157	0.400092	0.361027	0.284062	ENSG00000025039	0.679056	no	0.141083	0.342047	RRAGD
ENSG00000025156.13_7	0.210385	0.31721	0.269059	0.604042	0.658216	0.443972	ENSG00000025156	0.748277	no	0.120128	0.309068	HSF2
ENSG00000025293.17_5	5.08861	4.64285	4.78441	12.1852	13.1748	8.32578	ENSG00000025293	0.752836	no	0.000178213	0.0016131	PHF20
ENSG00000025423.11_5	0.126397	0.168044	0.496786	0.593603	0.574287	0.403592	ENSG00000025423	0.697404	no	0.290464	0.549925	HSD17B6
ENSG00000025434.19_6	1.01315	0.493998	0.472436	0.47338	0.759034	1.78104	ENSG00000025434	0.388384	no	0.426045	0.688039	NR1H3
ENSG00000025708.14_7	0.098402	0.119681	0	0	0.058925	0	ENSG00000025708	-1.66187	no	0.424512	0.686771	TYMP
ENSG00000025770.19_6	20.3665	20.3742	20.3717	17.2477	13.1744	20.9283	ENSG00000025770	-0.448347	no	0.00640983	0.0345608	NCAPH2
ENSG00000025772.8_5	11.0304	11.6565	11.8289	15.1534	16.1772	11.9889	ENSG00000025772	0.0891405	no	0.551244	0.781644	TOMM34
ENSG00000025796.14_5	1.14133	1.11506	1.19556	1.16641	1.52365	1.08352	ENSG00000025796	-0.142291	no	0.5139	0.757065	SEC63
ENSG00000025800.14_5	1.08505	1.19303	1.04694	1.29191	1.02996	1.00637	ENSG00000025800	-0.271484	no	0.182422	0.407725	KPNA6
ENSG00000026025.16_7	0.093539	0	0	0.249121	0.087807	0.78148	ENSG00000026025	3.10003	no	0.0160003	0.0720582	VIM
ENSG00000026036.22_5	0.150206	0.052943	0.023032	0.076511	0.037036	0.036537	ENSG00000026036	-0.862343	no	0.317799	0.58066	RTEL1-TNFRSF6B
ENSG00000026103.22_5	0.239185	0.252777	0.183815	0.407663	0.61928	0.264473	ENSG00000026103	0.727172	no	0.139808	0.340214	FAS
ENSG00000026297.16_8	0.668835	0.989787	0.386225	1.27908	0.790845	0.517744	ENSG00000026297	0.22009	no	0.533329	0.77034	RNASET2
ENSG00000026508.19_9	6.50229	6.87303	7.90843	15.9942	11.6765	11.9261	ENSG00000026508	0.717571	no	3.20687e-07	5.25047e-06	CD44
ENSG00000026652.15_7	0.018991	0	0.009291	0.041094	0.04161	0.035949	ENSG00000026652	1.60949	no	0.194702	0.425998	AGPAT4
ENSG00000026751.17_5	0	0	0	0	0	0.019231	ENSG00000026751	2.56544	no	0.517174	NA	SLAMF7
ENSG00000026950.17_6	0.016845	0.131609	0	0.080187	0.026079	0.034759	ENSG00000026950	-0.00885883	no	0.994905	0.998001	BTN3A1
ENSG00000027001.10_6	0.716818	0.519789	0.454877	0.389775	0.345032	0.424238	ENSG00000027001	-0.809857	no	0.076394	0.229038	MIPEP
ENSG00000027075.15_6	0.088271	0.060178	0.089629	0.775386	0.310176	0.204265	ENSG00000027075	1.83259	up	0.0028651	0.017775	PRKCH
ENSG00000027697.15_8	0.71352	0.745912	0.71579	1.53002	1.79095	1.2331	ENSG00000027697	0.712047	no	0.0411918	0.148431	IFNGR1
ENSG00000027847.14_5	3.33136	4.18285	3.60525	1.55895	0.825853	1.09447	ENSG00000027847	-1.61751	down	1.97604e-10	5.60182e-09	B4GALT7
ENSG00000027869.11_5	0	0	0	0	0	0.108749	ENSG00000027869	3.74464	no	0.305811	NA	SH2D2A
ENSG00000028116.17_5	1.00396	0.908681	1.24788	1.96827	2.53458	1.78742	ENSG00000028116	0.74414	no	0.00928576	0.0465174	VRK2
ENSG00000028137.19_5	0.021172	0.02517	0	0	0	0	ENSG00000028137	-4.41425	no	0.168441	NA	TNFRSF1B
ENSG00000028203.18_5	0.953981	0.358177	0.733399	1.15044	1.379	0.671485	ENSG00000028203	0.565757	no	0.13863	0.338454	VEZT
ENSG00000028277.21_7	0	0	0	0	0.007547	0	ENSG00000028277	1.96545	no	0.622153	NA	POU2F2
ENSG00000028310.18_6	1.1474	1.27015	2.22287	3.56557	3.09464	2.73571	ENSG00000028310	0.702189	no	0.00369793	0.0219486	BRD9
ENSG00000028528.15_7	2.1692	1.0311	0.538953	0.624447	0.417135	0.623141	ENSG00000028528	-0.139439	no	0.614518	0.822401	SNX1
ENSG00000028839.10_6	1.76774	1.42841	1.58379	1.56691	2.00956	2.14504	ENSG00000028839	0.50481	no	0.0377198	0.138777	TBPL1
ENSG00000029153.14_7	0.0203	0.084306	0.106599	0.338772	0.210515	0.114594	ENSG00000029153	1.08997	no	0.0845147	0.244879	ARNTL2
ENSG00000029363.17_9	3.3259	3.16906	3.61337	7.14667	7.83322	10.0711	ENSG00000029363	0.644906	no	0.000226189	0.00198239	BCLAF1
ENSG00000029364.12_4	7.23709	6.91753	4.01762	2.52257	2.93507	2.90863	ENSG00000029364	-0.672942	no	8.18719e-05	0.000815169	SLC39A9
ENSG00000029534.21_9	0	0.040759	0.016608	0.273905	0.442031	0.758253	ENSG00000029534	3.73496	up	7.21199e-09	1.58096e-07	ANK1
ENSG00000029639.11_5	3.17096	2.41455	1.94033	4.80664	4.75243	2.94326	ENSG00000029639	0.424537	no	0.05316	0.17915	TFB1M
ENSG00000029725.17_7	0.879835	0.453631	1.07247	0.459666	0.322622	0.677672	ENSG00000029725	-0.676737	no	0.036594	0.135476	RABEP1
ENSG00000029993.15_8	39.8459	39.1169	38.2705	121.161	154.594	112.748	ENSG00000029993	1.51192	up	5.80626e-35	1.40343e-32	HMGB3
ENSG00000030066.13_6	1.30752	0.350286	0.960078	2.31868	3.05448	1.19535	ENSG00000030066	1.30858	up	1.3452e-05	0.000161003	NUP160
ENSG00000030110.13_5	4.50223	4.22105	5.67152	1.41561	1.31303	1.19769	ENSG00000030110	-2.07839	down	3.37836e-21	3.02734e-19	BAK1
ENSG00000030419.16_6	0.045862	0.008333	0	0	0.011774	0	ENSG00000030419	-1.86668	no	0.374009	0.638764	IKZF2
ENSG00000030582.18_5	36.0682	35.5351	36.0442	14.6902	10.8676	19.7307	ENSG00000030582	-1.49985	down	2.54119e-15	1.35309e-13	GRN
ENSG00000031003.10_5	0.109812	0.144407	0.10617	0.181151	0.078858	0.085539	ENSG00000031003	-0.163879	no	0.79739	0.916362	FAM13B
ENSG00000031081.11_6	0	0.007419	0.03287	0.005196	0	0.004254	ENSG00000031081	-2.26788	no	0.24218	0.489907	ARHGAP31
ENSG00000031691.7_4	0.136623	0.173556	0.481963	0.448591	0.488792	0.20917	ENSG00000031691	0.268155	no	0.707465	0.87369	CENPQ
ENSG00000031698.13_5	48.282	45.785	45.3608	55.6111	55.1108	60.5521	ENSG00000031698	0.0581551	no	0.625191	0.828865	SARS1
ENSG00000031823.14_6	2.07165	1.73651	1.60671	0.818352	0.612235	1.25566	ENSG00000031823	-0.722296	no	0.0233206	0.0957959	RANBP3
ENSG00000032219.19_5	0.467607	0.263798	0.206549	0.495183	0.353356	0.357606	ENSG00000032219	-0.038525	no	0.922365	0.96894	ARID4A
ENSG00000032389.12_10	5.91963	5.61503	6.67617	5.33481	4.7372	4.30256	ENSG00000032389	-0.57078	no	0.00202424	0.0133068	EIPR1
ENSG00000032444.16_7	1.19929	1.91783	1.87104	2.09434	2.06085	1.42734	ENSG00000032444	-0.529924	no	0.0465181	0.162831	PNPLA6
ENSG00000032742.17_6	0.44019	0.385692	0.275976	0.517845	0.638102	0.324792	ENSG00000032742	-0.114639	no	0.813522	0.924033	IFT88
ENSG00000033011.13_6	8.43402	8.96031	8.39239	9.93797	8.67068	11.7022	ENSG00000033011	0.00219716	no	0.989075	0.995312	ALG1
ENSG00000033030.15_7	0.310161	0.197342	0.147215	0.404932	0.374023	0.333016	ENSG00000033030	0.540348	no	0.220844	0.461851	ZCCHC8
ENSG00000033050.9_6	5.84494	5.75734	5.39925	6.68371	5.78925	5.87489	ENSG00000033050	-0.103582	no	0.456073	0.712735	ABCF2
ENSG00000033100.16_5	0.20348	0.396405	0.38511	0.189182	0.13652	0.075582	ENSG00000033100	-1.52991	down	0.00505329	0.0284434	CHPF2
ENSG00000033122.21_8	0	0	0	0.014739	0	0.003826	ENSG00000033122	3.45422	no	0.328927	NA	LRRC7
ENSG00000033170.17_5	0.100573	0.098342	0.180489	0.488056	0.317256	0.267131	ENSG00000033170	0.867145	no	0.0939268	0.262454	FUT8
ENSG00000033178.13_5	0.6306	0.682025	0.838414	1.08949	0.991632	0.718969	ENSG00000033178	0.222364	no	0.347309	0.612194	UBA6
ENSG00000033327.13_8	0.066565	0.057074	0.059188	0.041135	0.057769	0.079325	ENSG00000033327	-0.289302	no	0.703448	0.871062	GAB2
ENSG00000033627.16_5	1.32764	1.34902	1.27218	0.987493	2.46459	2.08095	ENSG00000033627	-0.284113	no	0.244763	0.493556	ATP6V0A1
ENSG00000033800.13_3	0.516269	0.35357	0.663197	1.81071	1.5474	1.97792	ENSG00000033800	0.885872	no	0.000583035	0.00453444	PIAS1
ENSG00000033867.16_6	0.636649	0.319771	0.189034	0.246704	0.215095	0.241693	ENSG00000033867	-0.547547	no	0.192479	0.422442	SLC4A7
ENSG00000034053.14_8	0.299391	0.276341	0.394302	0.408388	0.507488	0.42188	ENSG00000034053	0.387869	no	0.347407	0.612212	APBA2
ENSG00000034152.19_7	12.3072	14.5599	17.0332	3.9145	2.90444	4.72683	ENSG00000034152	-2.16059	down	1.19275e-26	1.68545e-24	MAP2K3
ENSG00000034510.6_4	14594.2	14593.7	14479.9	14565.6	14423.2	17221.3	ENSG00000034510	-0.149457	no	0.219321	0.459504	TMSB10
ENSG00000034533.11_7	0.329034	0.271433	0.165733	1.6827	1.38099	0.551146	ENSG00000034533	1.70827	up	0.000201073	0.00179307	ASTE1
ENSG00000034677.13_6	0.217025	0.294538	0.270633	0.685153	0.923646	0.509361	ENSG00000034677	1.06134	up	0.00617549	0.0334939	RNF19A
ENSG00000034693.15_5	0.90211	0.71494	0.486538	1.6076	1.8568	1.1558	ENSG00000034693	0.889843	no	0.00755997	0.0394424	PEX3
ENSG00000034713.8_4	24.1914	27.0174	34.0494	12.6701	13.3824	11.5456	ENSG00000034713	-1.4127	down	4.64526e-17	2.87318e-15	GABARAPL2
ENSG00000035115.22_8	0.248359	0.916316	0.226159	0.357231	0.265326	0.066607	ENSG00000035115	-0.998535	no	0.102357	0.277534	SH3YL1
ENSG00000035141.8_6	44.0735	39.5104	40.9968	63.497	62.8222	57.667	ENSG00000035141	0.358736	no	0.00137148	0.00957951	FAM136A
ENSG00000035403.18_4	1.56475	1.6604	1.91745	1.31575	1.84471	1.65413	ENSG00000035403	-0.296414	no	0.113646	0.297433	VCL
ENSG00000035499.13_5	0.749828	0.872002	0.818281	1.20317	1.27305	0.786222	ENSG00000035499	0.212744	no	0.526742	0.765404	DEPDC1B
ENSG00000035664.11_7	0.068499	0.191605	0.144301	0.071129	0.281991	0.756405	ENSG00000035664	0.508481	no	0.455247	0.71236	DAPK2
ENSG00000035681.9_7	0.259312	0.267168	0.240959	0.349156	0.565979	0.264293	ENSG00000035681	0.0652313	no	0.886702	0.953672	NSMAF
ENSG00000035687.10_6	1.28566	0.712684	1.04463	2.24134	1.44802	1.78931	ENSG00000035687	0.646183	no	0.0366999	0.135759	ADSS2
ENSG00000035862.12_6	0	0.08534	0.051906	0.251141	0.343952	0.205197	ENSG00000035862	2.45084	up	0.00476917	0.0270818	TIMP2
ENSG00000035928.16_6	2.59643	1.99004	2.955	2.20213	2.07855	1.88361	ENSG00000035928	-0.213781	no	0.239679	0.487262	RFC1
ENSG00000036054.13_5	0.176926	0.188288	0.416942	0.414134	0.311182	0.189494	ENSG00000036054	-0.0202396	no	0.96817	0.986427	TBC1D23
ENSG00000036257.13_6	0.542628	0.335476	0.251162	0.28615	0.345215	0.382248	ENSG00000036257	0.616055	no	0.148526	0.354755	CUL3
ENSG00000036448.10_5	0	0	0.015643	0	0.092889	0	ENSG00000036448	1.17044	no	0.662086	0.851598	MYOM2
ENSG00000036473.8_6	1.92942	1.90488	1.58483	11.4708	13.7887	12.2561	ENSG00000036473	1.79961	up	1.14392e-33	6.70901e-32	OTC
ENSG00000036530.9_4	0	0.028754	0	0	0	0	ENSG00000036530	-4.50319	no	0.197298	NA	CYP46A1
ENSG00000036549.13_7	0.790545	0.833767	1.75172	0.612823	0.876296	0.510769	ENSG00000036549	-0.852978	no	0.00996297	0.0490933	ZZZ3
ENSG00000036672.16_6	0.045596	0.059114	0.14029	0.223492	0.102031	0	ENSG00000036672	-0.315942	no	0.775394	0.905714	USP2
ENSG00000037042.9_4	4.65133	4.5929	4.85528	6.66553	4.37635	4.66926	ENSG00000037042	-0.112481	no	0.593183	0.808426	TUBG2
ENSG00000037241.7_6	106.623	96.006	107.538	219.345	237.171	179.893	ENSG00000037241	0.790427	no	2.24334e-10	6.31089e-09	RPL26L1
ENSG00000037280.16_7	0	0	0.027439	0.019129	0	0.040124	ENSG00000037280	0.786041	no	0.710755	0.875092	FLT4
ENSG00000037474.15_5	0.503184	0.367313	0.439632	1.04291	0.892632	1.08483	ENSG00000037474	0.661784	no	0.123854	0.314994	NSUN2
ENSG00000037637.11_6	0.300668	0.238096	0.270858	0.277123	0.389304	0.276934	ENSG00000037637	-0.0434467	no	0.905466	0.961856	FBXO42
ENSG00000037749.12_5	0.086679	0.270477	0.194703	0.063365	0.235221	0.168557	ENSG00000037749	-0.278182	no	0.715172	0.877369	MFAP3
ENSG00000037757.14_5	1.44138	0.928664	0.909931	0.844355	0.766604	1.07087	ENSG00000037757	-0.484936	no	0.120092	0.309021	MRI1
ENSG00000037897.17_8	15.1671	11.7888	15.4828	20.0192	19.8046	22.1776	ENSG00000037897	0.306517	no	0.0575344	0.189071	METTL1
ENSG00000038002.9_5	0.364473	0.274748	0.204887	0.987818	0.448763	0.276665	ENSG00000038002	0.422632	no	0.471584	0.724088	AGA
ENSG00000038210.14_7	0.080269	0.081254	0.267906	0.011689	0.143729	0.083668	ENSG00000038210	-1.2594	no	0.167637	0.38569	PI4K2B
ENSG00000038219.13_5	0.337055	0.269063	0.343314	0.322384	0.40413	0.368849	ENSG00000038219	0.142453	no	0.628598	0.830924	BOD1L1
ENSG00000038274.17_5	2.52247	2.46893	2.2183	5.30485	6.6392	4.96344	ENSG00000038274	1.03156	up	5.58484e-07	8.84427e-06	MAT2B
ENSG00000038358.15_5	1.47113	1.28272	1.3234	1.33302	0.608465	1.29637	ENSG00000038358	-0.511204	no	0.0660844	0.207694	EDC4
ENSG00000038382.20_5	0.151437	0.04247	0.354359	0.23322	0.014771	0.042065	ENSG00000038382	-0.59241	no	0.457264	0.71337	TRIO
ENSG00000038427.16_6	0.012922	0	0	0.034842	0.052625	0.068029	ENSG00000038427	3.24871	up	0.00405423	0.0236733	VCAN
ENSG00000038532.16_8	0.417664	0.322139	0.280573	0.269997	0.212068	0.187586	ENSG00000038532	-0.790838	no	0.0580109	0.190114	CLEC16A
ENSG00000038945.15_8	0	0	0	0	0	0.055006	ENSG00000038945	3.5745	no	0.34948	NA	MSR1
ENSG00000039068.19_7	1.72956	1.97446	1.90821	0.874385	0.994625	0.94569	ENSG00000039068	-1.19082	down	9.87014e-09	2.0937e-07	CDH1
ENSG00000039123.16_6	0.4534	0.373528	0.723849	1.0331	1.01648	0.930694	ENSG00000039123	0.666152	no	0.0407972	0.147441	MTREX
ENSG00000039319.17_6	0.320876	0.327467	0.416096	0.53215	0.361971	0.417123	ENSG00000039319	-0.241163	no	0.378838	0.644136	ZFYVE16
ENSG00000039523.20_8	2.46005	2.41552	2.42868	0.724805	0.760351	0.805634	ENSG00000039523	-1.28989	down	4.20993e-08	8.03912e-07	RIPOR1
ENSG00000039560.14_7	1.78611	1.72667	2.38095	1.1427	0.837502	1.18363	ENSG00000039560	-0.41994	no	0.167776	0.385818	RAI14
ENSG00000039650.12_7	0.676606	0.739136	1.16129	1.13458	0.530027	1.03254	ENSG00000039650	-0.0992735	no	0.814805	0.924725	PNKP
ENSG00000040199.18_8	0.03297	0.101674	0.067716	0.035425	0.040007	0.047823	ENSG00000040199	-0.956705	no	0.182153	0.407371	PHLPP2
ENSG00000040275.17_8	2.41844	1.76265	1.30171	3.92371	4.06043	3.02002	ENSG00000040275	0.727145	no	0.0141488	0.0654979	SPDL1
ENSG00000040341.18_9	0.591022	1.36452	0.922237	1.50497	1.39809	1.6931	ENSG00000040341	0.391901	no	0.221989	0.463433	STAU2
ENSG00000040487.13_6	1.63564	1.4205	1.0813	0.843721	0.397381	1.7065	ENSG00000040487	-0.764219	no	0.0832476	0.242624	SLC66A1
ENSG00000040531.16_6	1.09953	0.659949	0.918216	0.592772	0.816523	0.614269	ENSG00000040531	-0.355301	no	0.301686	0.563265	CTNS
ENSG00000040608.14_7	3.32029	2.27667	2.45316	1.00115	0.533158	1.74692	ENSG00000040608	-1.52667	down	4.96625e-05	0.000524612	RTN4R
ENSG00000040633.13_6	1.27158	0.456841	1.2356	1.89574	2.54946	1.31995	ENSG00000040633	0.813169	no	0.0345626	0.129548	PHF23
ENSG00000040731.10_6	0	0	0	0.017619	0.007173	0	ENSG00000040731	2.7329	no	0.489558	NA	CDH10
ENSG00000040933.16_4	0.119106	0.133654	0.016188	0.130521	0.049607	0.15192	ENSG00000040933	0.195548	no	0.793796	0.914746	INPP4A
ENSG00000041357.16_5	514.62	440.242	413.141	809.111	1023.22	796.142	ENSG00000041357	0.725083	no	5.27798e-10	1.4113e-08	PSMA4
ENSG00000041802.11_6	3.561	3.6323	3.60013	3.37121	3.44068	3.29245	ENSG00000041802	-0.360643	no	0.0339258	0.127839	LSG1
ENSG00000041880.14_5	0.550598	1.49352	1.61879	0.98826	0.541901	0.926511	ENSG00000041880	-0.815294	no	0.0521487	0.176455	PARP3
ENSG00000041982.16_6	0.510487	0.436045	0.582002	0.342011	0.401393	0.27743	ENSG00000041982	-0.816798	no	0.00335626	0.0202744	TNC
ENSG00000041988.15_6	5.80644	5.06892	6.08681	6.59558	5.89668	8.22631	ENSG00000041988	0.0468023	no	0.82869	0.930984	THAP3
ENSG00000042062.13_9	0.046054	0.17113	0.023147	0.299018	0.35312	0.169183	ENSG00000042062	1.85967	up	0.00571386	0.0314168	RIPOR3
ENSG00000042088.14_8	0.709912	0.914146	1.58719	1.61971	1.47541	1.45734	ENSG00000042088	0.339201	no	0.317701	0.580626	TDP1
ENSG00000042286.15_5	5.9838	6.10919	5.61396	4.87858	4.34215	4.93386	ENSG00000042286	-0.565795	no	0.000335082	0.00280559	AIFM2
ENSG00000042317.17_9	0.242639	0.102082	0.214807	0.61371	0.147572	0.189092	ENSG00000042317	-0.0283248	no	0.96701	0.986379	SPATA7
ENSG00000042429.12_5	0.191153	0.117255	0.13678	0.104915	0.292169	0.246948	ENSG00000042429	-0.239826	no	0.731805	0.885531	MED17
ENSG00000042445.14_7	5.20933	5.95508	5.61356	6.87763	4.99027	5.18364	ENSG00000042445	-0.196139	no	0.230774	0.475672	RETSAT
ENSG00000042493.16_5	258.44	264.669	248.335	203.503	198.531	198.249	ENSG00000042493	-0.604225	no	8.73945e-09	1.8777e-07	CAPG
ENSG00000042753.12_4	519.037	614.126	601.417	319.243	302.457	447.306	ENSG00000042753	-0.932224	no	6.44682e-09	1.43029e-07	AP2S1
ENSG00000042980.13_4	0.126731	0.107817	0	0.121728	0.125038	0.065113	ENSG00000042980	0.969721	no	0.370846	0.635937	ADAM28
ENSG00000043093.15_9	0.364234	0.61272	0.13917	0.434062	0.697194	0.269699	ENSG00000043093	0.435683	no	0.290583	0.550083	DCUN1D1
ENSG00000043143.20_4	0.046521	0.086675	0.037344	0.12343	0.077693	0.166239	ENSG00000043143	1.63014	no	0.024597	0.0997321	JADE2
ENSG00000043355.12_5	0.300204	0.370285	0.433619	1.12333	0.926099	0.7835	ENSG00000043355	1.11562	up	0.00269607	0.0169322	ZIC2
ENSG00000043514.17_7	0.788301	0.252091	0.235398	0.626198	0.72773	0.24519	ENSG00000043514	0.000581169	no	0.998854	0.999779	TRIT1
ENSG00000043591.6_5	0.031271	0	0	0	0.032848	0	ENSG00000043591	-0.27231	no	0.931794	NA	ADRB1
ENSG00000044090.10_4	0.820886	0.79831	0.580756	0.529461	0.428201	0.523796	ENSG00000044090	-0.811024	no	0.00477606	0.0271125	CUL7
ENSG00000044115.21_8	8.29167	8.43391	8.43437	16.5104	18.0555	15.3961	ENSG00000044115	0.751094	no	2.73442e-09	6.47309e-08	CTNNA1
ENSG00000044446.12_5	0.393804	0.132576	0.120641	0.368387	0.4306	0.529962	ENSG00000044446	0.962286	no	0.0310166	0.119425	PHKA2
ENSG00000044459.15_5	0.9142	0.904384	1.11965	1.44018	1.15261	0.941157	ENSG00000044459	-0.0331716	no	0.893171	0.956396	CNTLN
ENSG00000044524.11_4	0	0	0	0	0.016337	0	ENSG00000044524	2.76256	no	0.484751	NA	EPHA3
ENSG00000044574.8_5	120.491	122.532	124.504	155.542	165.611	142.471	ENSG00000044574	0.0981797	no	0.343514	0.607759	HSPA5
ENSG00000046604.13_4	1.16061	1.15768	1.30747	1.78134	1.64105	1.27124	ENSG00000046604	0.167086	no	0.414109	0.676523	DSG2
ENSG00000046647.13_7	3.46258	2.27516	3.56056	2.36607	2.55744	3.01282	ENSG00000046647	-0.277037	no	0.302352	0.563878	GEMIN8
ENSG00000046651.15_6	0.820066	0.806657	1.04045	1.30005	1.05684	1.3683	ENSG00000046651	0.0489058	no	0.85336	0.942254	OFD1
ENSG00000046653.15_6	0.077631	0.099042	0.067243	0.154502	0.127485	0.148018	ENSG00000046653	0.644264	no	0.361894	0.627097	GPM6B
ENSG00000046774.10_6	63.574	62.6424	65.3383	47.7141	44.2401	44.4289	ENSG00000046774	-0.725744	no	2.67035e-11	8.60602e-10	MAGEC2
ENSG00000047056.16_6	0.09993	0.094273	0.128572	0.088914	0.182115	0.150822	ENSG00000047056	0.0680202	no	0.911689	0.965051	WDR37
ENSG00000047188.16_4	0.19944	0.147238	0.117125	0.147055	0.14988	0.119671	ENSG00000047188	-0.412067	no	0.407198	0.670063	YTHDC2
ENSG00000047230.15_7	0.114586	0.071851	0.056916	0.174621	0.168519	0.077597	ENSG00000047230	0.530589	no	0.467209	0.720503	CTPS2
ENSG00000047249.18_8	3.11368	2.24184	3.25244	2.58839	2.802	1.87054	ENSG00000047249	-0.473797	no	0.0617969	0.198498	ATP6V1H
ENSG00000047315.17_5	1.11658	1.11161	1.02689	1.60882	1.78189	1.23133	ENSG00000047315	0.143064	no	0.539329	0.774445	POLR2B
ENSG00000047346.12_7	0.047323	0.032225	0.04852	0.027618	0.07741	0.047755	ENSG00000047346	0.00700591	no	0.994317	0.997692	FAM214A
ENSG00000047365.12_6	0.042841	0.04005	0.068944	0.029747	0.102778	0.05808	ENSG00000047365	0.0805694	no	0.91581	0.966116	ARAP2
ENSG00000047410.14_5	5.7677	4.22618	3.80913	3.01525	2.96853	2.90027	ENSG00000047410	-0.477038	no	0.000842094	0.00628577	TPR
ENSG00000047457.14_6	0	0	0	0.097614	0.063248	0.037774	ENSG00000047457	5.23059	up	0.0100517	0.0494777	CP
ENSG00000047578.13_8	0.286603	0.114948	0.068647	0.283807	0.205846	0.104328	ENSG00000047578	-0.0780421	no	0.89455	0.956958	KIAA0556
ENSG00000047579.20_5	1.03309	1.34791	1.33709	2.82898	3.3934	2.28602	ENSG00000047579	0.941592	no	0.00266248	0.0167556	DTNBP1
ENSG00000047597.7_6	0.047011	0.088273	0.077009	0.070859	0.149698	0.038652	ENSG00000047597	0.0525083	no	0.946589	0.978936	XK
ENSG00000047617.15_7	0	0	0.020151	0	0.021532	0	ENSG00000047617	0.00641456	no	0.998539	NA	ANO2
ENSG00000047621.12_6	0.221025	0.254472	0.245953	0.57259	0.307841	0.48287	ENSG00000047621	0.5618	no	0.268565	0.523286	C12orf4
ENSG00000047634.15_6	0.050989	0.325242	0.147339	0.280371	0.250898	0.451214	ENSG00000047634	0.897303	no	0.141071	0.342047	SCML1
ENSG00000047644.19_4	0.204382	0.115966	0.113575	0.355332	0.08455	0.10901	ENSG00000047644	-0.447512	no	0.404333	0.667422	WWC3
ENSG00000047662.5_5	0	0	0	0	0.006605	0	ENSG00000047662	1.96545	no	0.622153	NA	FAM184B
ENSG00000047849.21_9	4.95995	3.95566	3.58422	4.08778	2.14522	2.37577	ENSG00000047849	-0.775459	no	2.3082e-07	3.87584e-06	MAP4
ENSG00000047932.14_7	0.279201	0.188647	0.208387	0.350094	0.296421	0.287906	ENSG00000047932	0.224101	no	0.60792	0.818137	GOPC
ENSG00000048028.11_6	0.226455	0.146189	0.300707	0.229551	0.248919	0.164661	ENSG00000048028	-0.380402	no	0.451414	0.709365	USP28
ENSG00000048052.21_7	0.018507	0.068199	0.018623	0.40261	0.819352	0.346033	ENSG00000048052	2.04188	no	0.0309091	0.119061	HDAC9
ENSG00000048140.18_7	1.10644	1.42105	1.21045	2.39898	1.64876	3.0734	ENSG00000048140	0.796744	no	0.00125949	0.00890907	TSPAN17
ENSG00000048162.21_5	112.314	98.7906	108.421	254.8	264.513	193.895	ENSG00000048162	0.903064	no	1.73443e-12	6.72185e-11	NOP16
ENSG00000048342.16_9	1.39334	1.12959	1.91006	0.983962	1.32058	0.85642	ENSG00000048342	-0.315064	no	0.400582	0.664441	CC2D2A
ENSG00000048392.12_4	0.302021	0.230152	0.090959	0.660867	0.615207	0.746323	ENSG00000048392	1.28873	up	0.00308817	0.0188919	RRM2B
ENSG00000048405.10_8	0.105323	0.100408	0.157396	0.138822	0.302664	0.219056	ENSG00000048405	0.460276	no	0.449726	0.708017	ZNF800
ENSG00000048471.14_5	0.214058	0.13215	0.809063	0.347794	0.121683	0.194647	ENSG00000048471	-0.679567	no	0.163681	0.379361	SNX29
ENSG00000048540.15_9	0.021377	0	0	0.052636	0.022628	0	ENSG00000048540	3.26777	no	0.215472	0.45356	LMO3
ENSG00000048544.6_5	11.5897	10.8174	11.7681	19.6242	26.0047	18.2794	ENSG00000048544	0.665528	no	1.67508e-05	0.000196747	MRPS10
ENSG00000048649.13_6	2.80397	3.61509	2.82991	5.02423	4.55131	3.39041	ENSG00000048649	0.370612	no	0.0773053	0.230873	RSF1
ENSG00000048707.15_9	0.1006	0.046014	0.018685	0.077286	0.078986	0.038872	ENSG00000048707	0.892347	no	0.138643	0.338454	VPS13D
ENSG00000048740.18_6	0	0.008466	0	0	0	0	ENSG00000048740	-3.08644	no	0.439481	NA	CELF2
ENSG00000048828.17_5	1.29297	1.2736	1.06536	0.930428	1.01784	0.991076	ENSG00000048828	-0.559913	no	0.0123492	0.0585884	FAM120A
ENSG00000048991.16_5	1.44078	1.45302	1.26269	1.10983	1.3178	0.910946	ENSG00000048991	-0.444499	no	0.0665666	0.208638	R3HDM1
ENSG00000049089.15_9	0.335292	0.200566	0.183277	1.49523	1.12512	1.14756	ENSG00000049089	2.07435	up	1.30144e-07	2.2856e-06	COL9A2
ENSG00000049130.16_7	0.059313	0.175005	0.103295	0.209036	0.357017	0.160257	ENSG00000049130	0.838842	no	0.134031	0.332071	KITLG
ENSG00000049167.14_8	0.734354	1.52951	1.62996	2.34289	1.99819	1.45995	ENSG00000049167	0.456526	no	0.204536	0.43899	ERCC8
ENSG00000049192.15_6	0.007314	0.01222	0.007577	0.056365	0.069316	0.050182	ENSG00000049192	2.26636	no	0.0223045	0.0930158	ADAMTS6
ENSG00000049239.13_4	0.024242	0.018906	0.030234	0.01255	0.053813	0.04936	ENSG00000049239	0.412196	no	0.650461	0.845287	H6PD
ENSG00000049245.13_5	1.07042	1.2261	1.83464	0.602112	2.60239	1.95822	ENSG00000049245	0.251961	no	0.799238	0.917139	VAMP3
ENSG00000049246.14_3	0.008237	0	0	0	0	0	ENSG00000049246	-2.91096	no	0.467151	NA	PER3
ENSG00000049283.18_8	0.82507	0.323887	0.406727	0.156538	0.111355	0.031594	ENSG00000049283	-1.78849	down	0.00561354	0.0309933	EPN3
ENSG00000049323.16_6	0.204098	0.153972	0.23193	0.448479	0.299263	0.292503	ENSG00000049323	0.554404	no	0.158206	0.370176	LTBP1
ENSG00000049449.10_5	1.65886	1.8315	1.35681	2.66997	2.45091	2.38428	ENSG00000049449	0.376228	no	0.120969	0.310536	RCN1
ENSG00000049540.17_9	0.206597	0.308958	0.524765	0.060131	0	0.09889	ENSG00000049540	-3.55534	down	0.00600381	0.0327076	ELN
ENSG00000049541.11_6	56.0571	60.0114	55.9954	84.7651	91.224	78.0067	ENSG00000049541	0.339833	no	0.00263423	0.0166291	RFC2
ENSG00000049618.24_7	0.252152	0.222577	0.173702	0.277602	0.331757	0.285922	ENSG00000049618	-0.00197154	no	0.996265	0.998726	ARID1B
ENSG00000049656.14_5	4.82441	6.82534	4.32559	11.4652	12.0709	10.0405	ENSG00000049656	1.03916	up	1.79843e-11	5.95264e-10	CLPTM1L
ENSG00000049759.18_7	0.421929	0.092001	0.221707	0.331833	0.223556	0.144382	ENSG00000049759	-0.588085	no	0.211284	0.448237	NEDD4L
ENSG00000049769.14_7	0	0	0	0.074749	0	0.024196	ENSG00000049769	4.40916	no	0.113281	0.296857	PPP1R3F
ENSG00000049860.14_5	2.35173	1.62391	1.754	2.27739	1.93828	1.6432	ENSG00000049860	0.0179347	no	0.949809	0.980283	HEXB
ENSG00000049883.15_5	0.402942	0.415629	0.285644	1.14044	1.29146	0.823825	ENSG00000049883	1.31368	up	3.08632e-08	6.0059e-07	PTCD2
ENSG00000050030.15_9	0	0.007866	0	0	0	0	ENSG00000050030	-3.5023	no	0.377814	NA	NEXMIF
ENSG00000050130.18_6	3.50901	3.79153	3.97079	11.1546	14.7587	8.45645	ENSG00000050130	1.43008	up	4.60808e-12	1.65333e-10	JKAMP
ENSG00000050165.18_5	0.20439	0.069198	0.183403	0.081839	0.189614	0.32048	ENSG00000050165	-0.555608	no	0.337533	0.601579	DKK3
ENSG00000050327.15_6	0.274236	0.188443	0.298734	0.509682	0.372167	0.359435	ENSG00000050327	0.735941	no	0.0617215	0.198325	ARHGEF5
ENSG00000050344.9_4	0.496144	0.488421	0.197993	0.861929	0.558995	0.193249	ENSG00000050344	-0.0482109	no	0.934596	0.973919	NFE2L3
ENSG00000050393.11_7	1.35077	0.986519	1.00503	0.530806	0.65321	0.457053	ENSG00000050393	-1.09715	down	1.5547e-05	0.000183901	MCUR1
ENSG00000050405.13_7	3.91024	3.2201	3.44476	3.1513	2.6411	2.50602	ENSG00000050405	-0.56438	no	0.00253139	0.016085	LIMA1
ENSG00000050426.16_8	4.46417	2.55455	4.62587	7.93996	6.24303	5.65144	ENSG00000050426	0.763524	no	0.00053327	0.00419536	LETMD1
ENSG00000050555.18_6	0.051596	0.025236	0.027086	0.020412	0.084154	0.024405	ENSG00000050555	0.0918572	no	0.92155	0.968638	LAMC3
ENSG00000050628.20_5	0	0.013609	0	0	0	0.00763	ENSG00000050628	-1.08469	no	0.741888	NA	PTGER3
ENSG00000050730.16_7	0	0	0	0	0.052499	0.030968	ENSG00000050730	3.14487	no	0.413524	NA	TNIP3
ENSG00000050748.17_9	0.263212	0.177125	0.156314	0.391908	0.527333	0.528213	ENSG00000050748	0.765067	no	0.0948722	0.263861	MAPK9
ENSG00000050767.17_7	0.145172	0.077025	0.087008	0.425989	0.43683	0.564323	ENSG00000050767	1.94609	up	0.000656479	0.00502899	COL23A1
ENSG00000050820.17_10	0.542629	0.507291	0.629609	0.335218	0.073505	0.121713	ENSG00000050820	-2.1281	down	7.6412e-06	9.62922e-05	BCAR1
ENSG00000051009.11_5	0.329472	0.265927	0.122417	0.248129	0.479241	0.267472	ENSG00000051009	-0.111354	no	0.840021	0.935433	FAM160A2
ENSG00000051108.15_8	5.24742	6.31023	6.85987	9.06006	13.1266	8.9621	ENSG00000051108	0.709992	no	1.41977e-05	0.000168919	HERPUD1
ENSG00000051128.19_7	0.121764	0.048021	0	0	0	0	ENSG00000051128	-5.46318	no	0.0277566	0.109441	HOMER3
ENSG00000051180.17_5	1.4581	1.82452	0.717693	1.62193	1.32661	1.61239	ENSG00000051180	-0.0539942	no	0.875262	0.950223	RAD51
ENSG00000051341.14_6	0.08399	0.130925	0.131598	0.109701	0.113686	0.164597	ENSG00000051341	-0.0727115	no	0.879314	0.951473	POLQ
ENSG00000051382.9_4	0.056566	0	0.055405	0.210872	0.164026	0.058229	ENSG00000051382	1.44607	no	0.113605	0.29741	PIK3CB
ENSG00000051523.11_6	7.59622	11.1362	11.2752	3.2531	3.46392	5.33834	ENSG00000051523	-1.51596	down	5.43738e-08	1.01612e-06	CYBA
ENSG00000051596.10_5	51.7996	50.72	59.8441	64.0416	68.0003	65.8704	ENSG00000051596	0.0954892	no	0.418524	0.681284	THOC3
ENSG00000051620.11_6	0.295687	0.277957	0.339048	0.654489	0.980569	0.747764	ENSG00000051620	-0.142082	no	0.614136	0.822099	HEBP2
ENSG00000051825.15_8	0.101309	0.199537	0.009331	0.211533	0.190846	0.163637	ENSG00000051825	0.193692	no	0.79217	0.913851	MPHOSPH9
ENSG00000052126.14_6	1.01548	0.610225	0.692152	0.689112	0.837507	1.02246	ENSG00000052126	-0.205181	no	0.543144	0.776728	PLEKHA5
ENSG00000052344.16_5	82.1247	84.9191	85.9251	14.2361	12.094	20.9542	ENSG00000052344	-2.64681	down	7.06444e-48	3.5074e-45	PRSS8
ENSG00000052723.12_5	8.49132	13.5307	14.8588	21.8852	23.2726	18.3099	ENSG00000052723	0.409835	no	0.00508863	0.0286066	SIKE1
ENSG00000052749.14_9	3.11654	2.43397	2.18363	3.71189	4.19987	3.42373	ENSG00000052749	0.0285394	no	0.876137	0.950229	RRP12
ENSG00000052795.13_5	0.122086	0.095856	0.117737	0.149786	0.311513	0.153863	ENSG00000052795	0.629742	no	0.206533	0.441883	FNIP2
ENSG00000052802.13_5	4.4822	4.77765	6.37615	5.58363	6.26274	4.45101	ENSG00000052802	-0.118409	no	0.540425	0.775171	MSMO1
ENSG00000052841.15_5	1.28578	0.824347	0.85133	1.30701	1.8513	1.26313	ENSG00000052841	0.170108	no	0.507079	0.751422	TTC17
ENSG00000053108.17_6	0	0.087587	0.01846	0.046716	0	0.015537	ENSG00000053108	0.08513	no	0.967586	0.986379	FSTL4
ENSG00000053254.15_8	0.123071	0.058508	0.023536	0.07123	0.056853	0.088831	ENSG00000053254	-0.17668	no	0.804174	0.920347	FOXN3
ENSG00000053328.8_3	0.078625	0.042801	0	0	0.290722	0.160144	ENSG00000053328	1.57137	no	0.420912	0.682769	METTL24
ENSG00000053371.12_8	12.6201	13.5185	9.37161	3.53687	4.43935	5.84366	ENSG00000053371	-1.60578	down	1.45989e-11	4.96631e-10	AKR7A2
ENSG00000053372.5_5	37.088	34.7691	33.5958	31.6404	31.5571	39.2299	ENSG00000053372	-0.275007	no	0.0513165	0.174281	MRTO4
ENSG00000053501.13_5	20.9351	26.7486	25.2242	31.7078	35.0512	36.9315	ENSG00000053501	0.392341	no	0.00642682	0.034638	USE1
ENSG00000053524.12_6	0.207575	0	0	0	0.007575	0.029399	ENSG00000053524	0.456526	no	0.826722	0.929999	MCF2L2
ENSG00000053702.15_5	0.007714	0.071977	0	0	0	0	ENSG00000053702	-4.93062	no	0.0825871	0.241198	NRIP2
ENSG00000053747.16_5	0.094379	0.176938	0.275943	0.153679	0.115881	0.127705	ENSG00000053747	0.0583502	no	0.903702	0.960873	LAMA3
ENSG00000053770.12_5	0.364298	0.394594	0.13926	0.676987	0.39889	0.739131	ENSG00000053770	0.455025	no	0.241836	0.489603	AP5M1
ENSG00000053900.10_3	0.488928	0.528922	0.46076	0.772597	0.824142	0.516232	ENSG00000053900	0.123157	no	0.752264	0.89746	ANAPC4
ENSG00000054116.12_5	74.1189	75.7243	72.9805	156.808	189.272	141.025	ENSG00000054116	0.901218	no	8.50909e-13	3.41567e-11	TRAPPC3
ENSG00000054118.15_7	9.86827	10.9611	11.2893	11.2941	13.46	12.5708	ENSG00000054118	-0.0390784	no	0.768211	0.903171	THRAP3
ENSG00000054148.18_5	293.274	308.017	289.06	603.379	714.591	666.396	ENSG00000054148	0.885433	no	6.76503e-14	3.07839e-12	PHPT1
ENSG00000054179.12_6	0.263446	0.275436	0.169796	0	0	0	ENSG00000054179	-7.40217	down	1.24587e-06	1.82655e-05	ENTPD2
ENSG00000054219.11_6	0.145439	0.061974	0	0.016561	0.080771	0.062289	ENSG00000054219	-0.97385	no	0.476083	0.727651	LY75
ENSG00000054267.22_7	4.15207	3.68885	2.11107	1.14217	0.793208	2.85035	ENSG00000054267	-1.03074	down	0.000362524	0.00301066	ARID4B
ENSG00000054277.14_6	0.073337	0	0	0	0	0	ENSG00000054277	-3.32263	no	0.403769	NA	OPN3
ENSG00000054282.16_4	3.01052	2.67701	5.04864	4.929	4.51137	4.49862	ENSG00000054282	0.148484	no	0.480034	0.730727	SDCCAG8
ENSG00000054392.13_6	0	0	0	0	0	0.030492	ENSG00000054392	2.89121	no	0.464194	NA	HHAT
ENSG00000054523.17_5	0.396825	0.230227	0.257111	0.271217	0.278027	0.258195	ENSG00000054523	-0.341033	no	0.280361	0.53744	KIF1B
ENSG00000054598.9_7	0.111769	0.047633	0.012632	0.104496	0.071276	0	ENSG00000054598	-0.196903	no	0.875656	0.950223	FOXC1
ENSG00000054611.14_5	0.308354	0.38952	0.18248	0.253193	0.271429	0.324988	ENSG00000054611	-0.282987	no	0.553013	0.782809	TBC1D22A
ENSG00000054654.18_8	0.398471	0.737124	0.476243	0.519003	0.461215	0.139112	ENSG00000054654	-0.237168	no	0.390873	0.655267	SYNE2
ENSG00000054690.14_6	0.089229	0.199175	0.01538	0.084668	0.078005	0.109298	ENSG00000054690	0.458351	no	0.537237	0.772561	PLEKHH1
ENSG00000054793.14_7	0.159227	0.121742	0.157408	0.262455	0.211161	0.136851	ENSG00000054793	0.22222	no	0.60793	0.818137	ATP9A
ENSG00000054938.15_7	0	0	0	0.062928	0	0	ENSG00000054938	3.0423	no	0.440681	NA	CHRDL2
ENSG00000054965.10_5	0.124708	0.272525	0.308982	0.077367	0.085149	0.179252	ENSG00000054965	-1.11687	no	0.025917	0.103675	FAM168A
ENSG00000054967.13_5	0.296628	0.392398	0.137987	0.527706	0.537111	0.695386	ENSG00000054967	0.684048	no	0.120726	0.310173	RELT
ENSG00000054983.17_7	0.296561	0.239956	0.190637	0.04822	0.131246	0.257598	ENSG00000054983	-0.914552	no	0.16781	0.385818	GALC
ENSG00000055044.11_4	30.1295	29.3094	30.3834	60.3564	78.2006	49.8872	ENSG00000055044	0.846093	no	2.58295e-08	5.11853e-07	NOP58
ENSG00000055070.17_4	5.74179	4.65505	5.1502	7.62572	8.00256	5.97527	ENSG00000055070	-0.0818712	no	0.595602	0.809849	SZRD1
ENSG00000055118.15_5	0	0	0	0.048793	0	0	ENSG00000055118	3.4045	no	0.387189	NA	KCNH2
ENSG00000055130.17_5	0.835192	0.994073	0.869538	1.55994	0.94851	1.15249	ENSG00000055130	0.229432	no	0.442445	0.701754	CUL1
ENSG00000055147.19_6	0.386347	0.38761	0.267602	0.29984	0.385306	0.320013	ENSG00000055147	0.00456458	no	0.991788	0.99624	FAM114A2
ENSG00000055163.20_7	0.210052	0.278416	0.992648	0.583992	0.304835	0.37854	ENSG00000055163	0.0665201	no	0.858879	0.944117	CYFIP2
ENSG00000055208.19_6	0.164928	0.046538	0.074163	0.154126	0.320913	0.103645	ENSG00000055208	0.647536	no	0.365466	0.630446	TAB2
ENSG00000055211.14_5	6.98083	5.75011	6.45056	6.11964	7.0467	5.37277	ENSG00000055211	-0.284782	no	0.110118	0.291986	GINM1
ENSG00000055332.18_8	0.327676	0.227321	0.232963	0.255519	0.335068	0.155019	ENSG00000055332	-0.38326	no	0.283042	0.54067	EIF2AK2
ENSG00000055483.19_9	0.735987	1.35153	0.740774	0.918805	0.75037	0.781052	ENSG00000055483	-0.741709	no	0.0285849	0.111997	USP36
ENSG00000055609.18_7	0.285444	0.302615	0.236096	0.219303	0.220099	0.166677	ENSG00000055609	-0.629892	no	0.017627	0.0776486	KMT2C
ENSG00000055732.13_5	0.291214	0.556896	0.647946	0.539681	0.462539	0.491614	ENSG00000055732	-0.218882	no	0.619677	0.825406	MCOLN3
ENSG00000055917.15_7	0.306214	0.293132	0.177826	0.247769	0.28395	0.35336	ENSG00000055917	0.254639	no	0.549927	0.781236	PUM2
ENSG00000055950.16_5	146.272	153.056	150.676	92.8242	91.2515	111.961	ENSG00000055950	-0.813655	no	1.36065e-09	3.4193e-08	MRPL43
ENSG00000055955.17_7	0.049265	0	0.092791	0	0.071363	0.002392	ENSG00000055955	-2.09961	no	0.35237	0.617181	ITIH4
ENSG00000056050.7_8	2.67269	3.42611	3.66922	4.91776	5.27303	4.4872	ENSG00000056050	0.374712	no	0.135178	0.333301	HPF1
ENSG00000056097.16_5	11.3554	9.22169	11.6401	5.12607	8.128	6.17204	ENSG00000056097	-0.906086	no	6.54524e-09	1.44863e-07	ZFR
ENSG00000056277.16_5	0.130622	0.196471	0.26355	0.114174	0.050959	0.172538	ENSG00000056277	-1.05252	no	0.0959053	0.26601	ZNF280C
ENSG00000056291.17_4	0.03723	0	0	0	0	0	ENSG00000056291	-3.32263	no	0.403769	NA	NPFFR2
ENSG00000056558.11_5	0.048948	0	0	0	0	0	ENSG00000056558	-4.77733	no	0.143013	NA	TRAF1
ENSG00000056586.16_7	0.725721	1.24145	0.968411	0.481126	0.446619	0.60973	ENSG00000056586	-0.906027	no	0.00116313	0.00832034	RC3H2
ENSG00000056736.10_6	0.372331	0.429543	0.72407	1.30414	1.30103	0.712757	ENSG00000056736	0.71433	no	0.0644434	0.204319	IL17RB
ENSG00000056972.20_9	0.167139	0.255589	0.206605	0.825687	0.250961	0.235953	ENSG00000056972	0.114829	no	0.784272	0.909481	TRAF3IP2
ENSG00000056998.20_6	0.639183	0.56653	0.347121	0.873709	0.956007	0.790296	ENSG00000056998	0.307952	no	0.402188	0.665734	GYG2
ENSG00000057019.16_7	0.254013	0.184674	0.237991	0.464441	0.479219	0.498323	ENSG00000057019	0.722003	no	0.0452175	0.15925	DCBLD2
ENSG00000057252.13_4	0.109324	0.140676	0.100842	0.196442	0.155805	0.236751	ENSG00000057252	0.500503	no	0.294492	0.555082	SOAT1
ENSG00000057294.15_7	0.517519	0.850962	0.437014	0.308703	0.476243	0.252691	ENSG00000057294	-1.10617	no	0.0173666	0.0768266	PKP2
ENSG00000057468.7_5	0	0.010364	0	0	0.042353	0	ENSG00000057468	1.38335	no	0.680243	NA	MSH4
ENSG00000057608.17_8	11.4418	12.686	10.9689	10.6415	10.3482	8.42671	ENSG00000057608	-0.501503	no	0.000701003	0.0053389	GDI2
ENSG00000057657.17_9	0	0	0	0.010391	0.009159	0	ENSG00000057657	2.88859	no	0.464607	NA	PRDM1
ENSG00000057663.16_7	3.21155	2.57733	2.77048	5.32666	5.67411	4.1257	ENSG00000057663	0.530021	no	0.00370893	0.0219926	ATG5
ENSG00000057704.13_7	0	0.027985	0.024029	0.039544	0.028078	0.065713	ENSG00000057704	1.1252	no	0.368981	0.634211	TMCC3
ENSG00000057757.10_7	1.28603	0.9756	1.13426	1.96196	2.45372	1.65679	ENSG00000057757	0.597817	no	0.067593	0.210776	PITHD1
ENSG00000057935.13_5	0.234887	0.315922	0.277011	1.83371	1.07037	1.31004	ENSG00000057935	1.45235	up	2.25651e-05	0.000256669	MTA3
ENSG00000058056.9_5	0.19409	0.235558	0.146694	0.394366	0.358367	0.233588	ENSG00000058056	0.52671	no	0.157792	0.369603	USP13
ENSG00000058063.16_6	0.077657	0.05027	0.121166	0.167582	0.116637	0.08134	ENSG00000058063	0.382999	no	0.516603	0.759494	ATP11B
ENSG00000058085.15_5	0.127124	0.345599	0.133605	0.390535	0.321958	0.323232	ENSG00000058085	0.479555	no	0.340601	0.6047	LAMC2
ENSG00000058091.17_7	0.074495	0.221919	0.158352	0.194846	0.264289	0.238849	ENSG00000058091	0.308376	no	0.595932	0.809889	CDK14
ENSG00000058262.10_4	21.7025	23.2017	20.9471	10.5163	9.29573	12.0782	ENSG00000058262	-1.2446	down	1.3819e-17	9.00194e-16	SEC61A1
ENSG00000058272.19_8	1.48379	1.30013	1.49559	1.32367	1.45454	1.15839	ENSG00000058272	-0.183587	no	0.390867	0.655267	PPP1R12A
ENSG00000058404.20_8	0.095459	0.141745	0	0.172069	0.075788	0.150257	ENSG00000058404	0.470308	no	0.616449	0.823396	CAMK2B
ENSG00000058453.17_5	0.030364	0.087445	0.046163	0.122481	0.052076	0.032781	ENSG00000058453	0.187709	no	0.819883	0.92715	CROCC
ENSG00000058600.16_8	0.553043	0.74363	0.837019	0.619987	0.748517	0.833297	ENSG00000058600	0.261492	no	0.467098	0.720452	POLR3E
ENSG00000058668.14_5	0.268594	0.373527	0.152567	0.317542	0.307584	0.109909	ENSG00000058668	-0.19258	no	0.640533	0.839495	ATP2B4
ENSG00000058673.16_7	0.023505	0.350562	0.242377	0.024784	0.000203	0.115635	ENSG00000058673	-2.86232	down	0.00386508	0.0227642	ZC3H11A
ENSG00000058729.11_8	0.24197	0.63094	0.180623	0.924134	1.37098	1.3749	ENSG00000058729	1.48893	up	0.000195551	0.00174891	RIOK2
ENSG00000058799.15_5	1.72734	1.60475	2.07521	2.19727	1.73063	1.50756	ENSG00000058799	-0.188791	no	0.529594	0.767303	YIPF1
ENSG00000058804.12_5	1.07587	1.46319	1.2905	1.90335	1.91557	1.45658	ENSG00000058804	0.291489	no	0.17657	0.398661	NDC1
ENSG00000058866.15_7	0.040192	0.012556	0.022406	0.126968	0.202356	0.044185	ENSG00000058866	1.8209	no	0.0298753	0.115929	DGKG
ENSG00000059122.16_3	0.222469	0.318491	0.318071	0.701228	1.25362	0.461408	ENSG00000059122	0.710224	no	0.0692237	0.214478	FLYWCH1
ENSG00000059145.19_6	0.497101	0.518108	0.734104	0.521656	0.341656	0.719239	ENSG00000059145	-0.617398	no	0.12425	0.31565	UNKL
ENSG00000059377.18_5	0	0.128346	0	0.464348	0.262053	1.1499	ENSG00000059377	3.58466	up	0.00842277	0.0429438	TBXAS1
ENSG00000059378.13_6	0	0	0	0.023043	0	0	ENSG00000059378	2.23606	no	0.573707	NA	PARP12
ENSG00000059573.9_5	4.95682	4.4958	4.72866	4.17166	3.56293	4.24396	ENSG00000059573	-0.468966	no	0.00499528	0.0281483	ALDH18A1
ENSG00000059588.10_5	0.190168	0.134417	0.161737	0.337107	0.38956	0.124031	ENSG00000059588	0.508747	no	0.357434	0.621963	TARBP1
ENSG00000059691.12_6	2.2665	1.73466	1.68743	2.65096	3.00332	2.75882	ENSG00000059691	0.334279	no	0.158163	0.370122	GATB
ENSG00000059728.11_5	0.040093	0	0	0.031954	0.037371	0	ENSG00000059728	0.536385	no	0.785857	0.910456	MXD1
ENSG00000059758.8_8	0.059846	0.08297	0	0.093325	0.093242	0.075515	ENSG00000059758	0.554437	no	0.601927	0.814141	CDK17
ENSG00000059769.20_5	0.160659	0.310573	0.117361	0.159733	0.220132	0.073227	ENSG00000059769	-0.605531	no	0.422919	0.684977	DNAJC25
ENSG00000059804.16_6	0	0	0	0	0.011576	0	ENSG00000059804	1.96545	no	0.622153	NA	SLC2A3
ENSG00000059915.17_7	0.026642	0	0.044601	0.008667	0.032191	0	ENSG00000059915	0.290538	no	0.901675	0.959802	PSD
ENSG00000060069.17_3	0.116864	0	0	0.063738	0.069187	0.035377	ENSG00000060069	0.356342	no	0.809628	0.922578	CTDP1
ENSG00000060138.13_8	1.21165	2.23994	2.62766	3.76328	2.99247	3.16953	ENSG00000060138	0.622493	no	0.0351595	0.13133	YBX3
ENSG00000060140.9_8	0.165453	0.114988	0.171209	0.262763	0.269549	0.576744	ENSG00000060140	0.636966	no	0.29897	0.56013	STYK1
ENSG00000060237.17_8	2.2355	2.0357	2.02434	1.71027	1.44425	1.48249	ENSG00000060237	-0.101753	no	0.592578	0.808081	WNK1
ENSG00000060339.14_8	2.50174	2.25509	2.42559	5.38379	4.66216	2.57093	ENSG00000060339	0.29171	no	0.158135	0.370122	CCAR1
ENSG00000060491.16_6	0	0.02896	0.043313	0.066511	0.056392	0.090443	ENSG00000060491	1.30549	no	0.263991	0.518277	OGFR
ENSG00000060642.11_7	0.4249	0.35164	0.342962	0.198124	0.263192	0.244288	ENSG00000060642	-0.876126	no	0.0271324	0.107488	PIGV
ENSG00000060656.20_5	0.132915	0.120827	0.072889	0.114566	0.240614	0.309589	ENSG00000060656	0.776079	no	0.172526	0.392587	PTPRU
ENSG00000060688.13_6	34.4043	32.792	33.931	69.6031	74.9209	54.0616	ENSG00000060688	0.730378	no	2.74082e-08	5.40224e-07	SNRNP40
ENSG00000060749.15_5	0.271886	0.121784	0.167526	0.338799	0.431637	0.129557	ENSG00000060749	0.425098	no	0.315788	0.578649	QSER1
ENSG00000060762.19_5	2.7237	3.90494	3.97898	4.67533	5.5263	2.22082	ENSG00000060762	-0.0172954	no	0.959295	0.983414	MPC1
ENSG00000060971.18_6	1.82402	0.888315	1.88339	3.38213	2.64192	1.71676	ENSG00000060971	0.124681	no	0.698561	0.86865	ACAA1
ENSG00000060982.15_7	1.57172	1.2584	0.901997	0.522877	0.879416	0.986115	ENSG00000060982	-0.504518	no	0.0664691	0.208447	BCAT1
ENSG00000061273.18_6	2.19657	1.60865	2.08197	1.93974	1.97802	1.73517	ENSG00000061273	-0.184794	no	0.334656	0.598425	HDAC7
ENSG00000061455.11_4	0.033302	0	0.014323	0.061203	0.173473	0.099704	ENSG00000061455	2.06514	no	0.0230291	0.0950875	PRDM6
ENSG00000061656.10_8	4.34289	3.82392	3.54409	1.63132	1.75562	1.57966	ENSG00000061656	-1.4271	down	6.63554e-07	1.04163e-05	SPAG4
ENSG00000061676.15_6	0.32196	0.228409	0.144626	0.506509	0.367667	0.259627	ENSG00000061676	0.441471	no	0.097064	0.267973	NCKAP1
ENSG00000061794.13_5	18.5671	18.7773	19.4051	15.0296	16.5305	15.9951	ENSG00000061794	-0.499328	no	0.000142836	0.00133329	MRPS35
ENSG00000061918.13_5	0.283076	0.514641	0.332599	0.714823	0.726347	0.710797	ENSG00000061918	0.72266	no	0.0622156	0.199285	GUCY1B1
ENSG00000061936.9_4	0.619346	0.62783	0.61119	0.917656	1.05108	1.12316	ENSG00000061936	0.516012	no	0.0918035	0.258298	SFSWAP
ENSG00000061938.19_9	0	0	0	0.034449	0	0	ENSG00000061938	3.4045	no	0.387189	NA	TNK2
ENSG00000061987.16_6	0.197925	0.179106	0.080324	0.121888	0.089928	0.122602	ENSG00000061987	-0.391374	no	0.376288	0.641047	MON2
ENSG00000062038.14_5	3.3958	4.0966	4.42455	2.30446	1.91857	3.70459	ENSG00000062038	-1.03901	down	2.51065e-08	4.98064e-07	CDH3
ENSG00000062194.16_4	0.965458	0.972786	1.51194	2.0257	2.40187	1.61988	ENSG00000062194	0.436605	no	0.0846201	0.245146	GPBP1
ENSG00000062282.15_8	0	0.020203	0.176824	0.009892	0.019425	0.029473	ENSG00000062282	-1.08199	no	0.445645	0.704186	DGAT2
ENSG00000062370.16_8	0.104134	0.073072	0.069215	0.070655	0	0.071699	ENSG00000062370	-1.0184	no	0.379119	0.644495	ZNF112
ENSG00000062485.19_9	33.7164	32.855	31.6748	18.2466	14.1183	17.4938	ENSG00000062485	-1.16746	down	2.76714e-18	1.94017e-16	CS
ENSG00000062524.16_5	0.017164	0	0	0.021276	0.029444	0	ENSG00000062524	1.20626	no	0.6636	NA	LTK
ENSG00000062582.14_6	287.927	287.172	294.66	308.777	263.61	315.969	ENSG00000062582	-0.212193	no	0.079654	0.235333	MRPS24
ENSG00000062598.18_7	0.303455	0.22956	0.289361	0.696135	0.529639	0.495732	ENSG00000062598	0.6114	no	0.131551	0.327807	ELMO2
ENSG00000062650.19_7	0.523106	0.533216	1.09221	0.953516	1.09231	0.696082	ENSG00000062650	0.58512	no	0.0527759	0.178117	WAPL
ENSG00000062716.13_5	2.78187	3.43957	2.58711	4.47247	6.03817	4.57371	ENSG00000062716	0.79847	no	9.62415e-05	0.000941404	VMP1
ENSG00000062725.10_5	0.107478	0.088745	0.136076	0.268958	0.235278	0.154741	ENSG00000062725	0.720227	no	0.136594	0.335548	APPBP2
ENSG00000062822.15_6	2.68273	2.33678	2.13739	2.99291	2.95209	4.50084	ENSG00000062822	0.267963	no	0.239227	0.486724	POLD1
ENSG00000063046.17_5	4.91605	6.86795	5.24702	8.57411	10.2956	8.58559	ENSG00000063046	0.428809	no	0.00355827	0.0212432	EIF4B
ENSG00000063127.16_8	0	0.279384	0.044599	0.089203	0.08424	0.077776	ENSG00000063127	0.504047	no	0.683282	0.862446	SLC6A16
ENSG00000063176.16_7	3.32544	2.76889	2.90723	0.965393	1.04418	2.0682	ENSG00000063176	-1.1152	down	0.000147474	0.00136685	SPHK2
ENSG00000063177.13_7	2662.24	2679.9	2725.51	1527.85	1440.35	1828.26	ENSG00000063177	-0.968159	no	3.07408e-15	1.62273e-13	RPL18
ENSG00000063180.9_5	0.6438	0.380742	0	0.134251	0.389091	0.18956	ENSG00000063180	0.71655	no	0.530374	0.768131	CA11
ENSG00000063241.8_8	71.1099	75.622	86.0422	55.3251	56.9133	96.061	ENSG00000063241	-0.387915	no	0.0476875	0.165944	ISOC2
ENSG00000063244.12_6	0.89373	1.1349	1.31316	0.547803	0.736711	1.55534	ENSG00000063244	-0.47469	no	0.276682	0.533275	U2AF2
ENSG00000063245.15_7	0.043195	0.246908	0.050757	0.061897	0.041843	0.045283	ENSG00000063245	-0.583044	no	0.270374	0.52521	EPN1
ENSG00000063322.15_6	9.89174	10.0923	9.69223	8.12004	7.8565	7.79959	ENSG00000063322	-0.548397	no	2.29604e-05	0.000260682	MED29
ENSG00000063587.15_5	0.635245	0.406115	0.501812	0.979339	0.889822	0.877224	ENSG00000063587	0.594123	no	0.022106	0.0925029	ZNF275
ENSG00000063601.17_7	0.159424	0.205593	0.090635	0.223967	0.545777	0.155432	ENSG00000063601	0.487879	no	0.417267	0.680021	MTMR1
ENSG00000063660.9_5	0.340225	0.377368	0.396681	0.444042	0.167496	0.398255	ENSG00000063660	-0.419311	no	0.39092	0.655267	GPC1
ENSG00000063761.16_6	0.104114	0.058733	0.243764	0.098867	0.264656	0.2727	ENSG00000063761	0.220232	no	0.761606	0.900153	ADCK1
ENSG00000063854.13_5	3.58566	2.8495	3.7915	5.76265	3.98284	6.5134	ENSG00000063854	0.364063	no	0.0926984	0.260279	HAGH
ENSG00000063978.16_6	3.43236	4.49105	3.72347	7.0185	8.04486	4.11623	ENSG00000063978	0.150334	no	0.432442	0.693397	RNF4
ENSG00000064012.22_10	0.73298	0.503388	1.01588	1.27996	1.45405	1.85724	ENSG00000064012	0.720366	no	0.0327708	0.124663	CASP8
ENSG00000064042.18_5	0.613008	0.683022	1.04946	0.496278	0.684018	0.844753	ENSG00000064042	-0.368736	no	0.364038	0.629637	LIMCH1
ENSG00000064102.15_5	3.64228	3.63288	3.6795	4.09637	4.89771	3.82127	ENSG00000064102	-0.00851845	no	0.963204	0.985248	INTS13
ENSG00000064115.11_8	0.899843	1.17671	0.750466	0.904721	0.949807	0.402306	ENSG00000064115	-0.297769	no	0.400064	0.663998	TM7SF3
ENSG00000064195.7_5	0	0	0	0	0	0.108742	ENSG00000064195	4.27591	no	0.183016	0.408207	DLX3
ENSG00000064199.6_2	6.65278	5.50699	4.60553	13.712	13.8411	11.522	ENSG00000064199	0.928665	no	3.16794e-06	4.30437e-05	SPA17
ENSG00000064205.10_4	0	0.104497	0.048588	0	0.045692	0.025533	ENSG00000064205	-0.854773	no	0.63701	0.837437	CCN5
ENSG00000064225.12_5	0.384508	0.448378	0.041984	0.39603	0.314032	0.177678	ENSG00000064225	-0.838683	no	0.266972	0.521453	ST3GAL6
ENSG00000064270.12_6	0	0.129191	0.109677	0	0.047644	0.046375	ENSG00000064270	-1.03994	no	0.484637	0.734432	ATP2C2
ENSG00000064300.9_5	0	0.043402	0.096702	0	0.047006	0	ENSG00000064300	-1.89566	no	0.317839	0.580676	NGFR
ENSG00000064309.14_4	0.021418	0.035839	0.00861	0.03678	0.027829	0	ENSG00000064309	-0.332219	no	0.787704	0.911183	CDON
ENSG00000064313.12_6	0.438518	0.616665	0.312	1.35633	1.20474	1.3679	ENSG00000064313	1.10763	up	0.000218685	0.00192397	TAF2
ENSG00000064393.16_6	0.322297	0.302288	0.280841	0.192579	0.156229	0.197667	ENSG00000064393	-0.950891	no	0.000422962	0.00343645	HIPK2
ENSG00000064419.13_5	0.696936	0.844558	0.615598	1.23842	0.98598	0.807156	ENSG00000064419	0.227287	no	0.416606	0.679184	TNPO3
ENSG00000064490.14_6	107.347	101.371	97.7631	63.853	62.5364	68.0224	ENSG00000064490	-0.907473	no	2.14272e-14	1.04132e-12	RFXANK
ENSG00000064545.15_9	3.34799	3.42111	2.73614	1.4533	1.27836	3.05735	ENSG00000064545	-1.0048	down	0.00168829	0.0114105	TMEM161A
ENSG00000064547.14_6	6.63426	7.9707	6.88603	4.29439	4.13066	4.41859	ENSG00000064547	-0.997613	no	5.24393e-08	9.85987e-07	LPAR2
ENSG00000064601.19_5	22.6146	21.6808	22.4108	14.4039	13.853	17.4706	ENSG00000064601	-0.764067	no	2.62353e-07	4.34966e-06	CTSA
ENSG00000064607.17_5	0.551173	0.743433	0.504125	1.23099	1.68804	0.696997	ENSG00000064607	0.473339	no	0.0914781	0.25774	SUGP2
ENSG00000064651.14_5	0.229069	0.319126	0.151542	0.208082	0.290339	0.122512	ENSG00000064651	-0.361477	no	0.439779	0.699789	SLC12A2
ENSG00000064652.11_4	1.27979	1.60041	1.15364	0.94194	1.70129	1.58032	ENSG00000064652	-0.0404173	no	0.93013	0.972609	SNX24
ENSG00000064655.19_7	0.099142	0.126959	0	0.346303	0.357196	0.219819	ENSG00000064655	1.62264	no	0.0682011	0.212199	EYA2
ENSG00000064666.15_7	56.2257	57.5829	62.1031	22.2831	21.097	33.1137	ENSG00000064666	-1.39869	down	1.67095e-15	9.00158e-14	CNN2
ENSG00000064687.13_4	1.45774	0.984033	0.652927	3.5564	3.36735	3.57626	ENSG00000064687	1.46756	up	3.47187e-14	1.63116e-12	ABCA7
ENSG00000064703.12_4	0.519267	0.44177	0.487642	0.65717	0.534463	0.417614	ENSG00000064703	0.0841805	no	0.824317	0.92899	DDX20
ENSG00000064726.10_7	0.209207	0.194211	0.103231	0.110429	0.264214	0.100526	ENSG00000064726	0.0115315	no	0.98734	0.99465	BTBD1
ENSG00000064787.13_6	0	0	0	0	0	0.01786	ENSG00000064787	3.15684	no	0.423321	NA	BCAS1
ENSG00000064932.16_5	0.120604	0	0.068483	0	0.015964	0.103718	ENSG00000064932	-0.824694	no	0.559353	0.786296	SBNO2
ENSG00000064933.18_5	1.46295	1.2895	1.48231	1.51515	2.48067	1.79094	ENSG00000064933	-0.0453648	no	0.868077	0.947734	PMS1
ENSG00000064961.19_5	0.952796	1.08842	0.393798	1.68264	1.73926	2.06838	ENSG00000064961	0.794423	no	0.0358658	0.133398	HMG20B
ENSG00000064989.13_5	0.232783	0.008913	0.224212	0.97516	0.568898	0.618615	ENSG00000064989	2.63569	up	7.1813e-05	0.000728038	CALCRL
ENSG00000064995.18_6	4.17748	3.2178	3.90341	3.39391	4.31732	4.17008	ENSG00000064995	-0.152717	no	0.48577	0.734997	TAF11
ENSG00000064999.15_7	0.310262	0.312058	0.32912	0.330911	0.196974	0.429382	ENSG00000064999	-0.21013	no	0.59047	0.807095	ANKS1A
ENSG00000065000.19_8	3.04731	3.03751	3.44728	4.34658	3.36683	4.49119	ENSG00000065000	0.10514	no	0.568333	0.791651	AP3D1
ENSG00000065029.15_6	0.640418	0.431049	0.597888	0.772818	0.672958	0.723317	ENSG00000065029	0.0137334	no	0.969913	0.987491	ZNF76
ENSG00000065054.14_6	0.393625	0	0.081915	0.241256	0.335726	0.038948	ENSG00000065054	0.2706	no	0.814076	0.92436	SLC9A3R2
ENSG00000065057.9_8	23.0548	30.0939	21.9245	28.2162	27.8369	38.3726	ENSG00000065057	0.0507348	no	0.781395	0.908051	NTHL1
ENSG00000065060.17_4	0.186427	0.148512	0.169591	0.272667	0.236728	0.239782	ENSG00000065060	0.310772	no	0.37164	0.636315	UHRF1BP1
ENSG00000065135.12_6	1.91502	1.72804	1.95498	3.445	3.78928	2.55081	ENSG00000065135	0.565754	no	0.000605219	0.00468713	GNAI3
ENSG00000065150.21_7	3.17602	2.66351	3.10851	4.78733	5.31313	3.89416	ENSG00000065150	0.467447	no	0.00856062	0.0434897	IPO5
ENSG00000065154.12_4	0.749186	0.739753	0.660821	2.59488	3.05844	2.74856	ENSG00000065154	1.33463	up	2.50227e-12	9.36185e-11	OAT
ENSG00000065183.16_4	6.36411	4.21487	6.61669	3.55225	4.2073	5.88907	ENSG00000065183	-0.0882459	no	0.652445	0.846327	WDR3
ENSG00000065243.20_6	0.319129	0.754444	0.437898	0.184687	0.35315	0.221417	ENSG00000065243	-0.738093	no	0.0534306	0.179601	PKN2
ENSG00000065268.11_4	12.6132	12.8676	7.7478	2.55328	1.57587	4.40185	ENSG00000065268	-2.17765	down	1.09966e-12	4.35361e-11	WDR18
ENSG00000065308.5_5	0.184711	0.152095	0.178152	0.191419	0.245549	0.208895	ENSG00000065308	0.0817075	no	0.842365	0.93664	TRAM2
ENSG00000065320.9_4	0.193342	0.110057	0.141135	0.027461	0.103817	0.096822	ENSG00000065320	-1.17753	no	0.0710255	0.217856	NTN1
ENSG00000065325.13_5	0	0	0	0.012108	0	0	ENSG00000065325	1.8218	no	0.648519	NA	GLP2R
ENSG00000065328.16_4	1.13046	0.807824	1.26086	1.43259	1.62027	0.693758	ENSG00000065328	0.19405	no	0.519169	0.761205	MCM10
ENSG00000065357.20_5	0.256316	0.979027	0.302974	0.357819	0.447326	0.64842	ENSG00000065357	0.169094	no	0.722165	0.880794	DGKA
ENSG00000065361.16_5	1.21488	1.19301	1.98622	0.989116	1.06157	1.15032	ENSG00000065361	-0.281079	no	0.263066	0.517181	ERBB3
ENSG00000065371.17_5	0	0	0	0.147172	0	0.087987	ENSG00000065371	4.68428	no	0.0717382	0.219091	ROPN1
ENSG00000065413.20_7	0.084834	0	0.074382	0.046901	0.022322	0.069902	ENSG00000065413	-0.749482	no	0.50343	0.74919	ANKRD44
ENSG00000065427.14_8	10.9131	11.8087	11.6489	10.0535	12.3638	8.7338	ENSG00000065427	-0.457437	no	0.00318762	0.0194024	KARS1
ENSG00000065457.10_9	0.8567	2.56386	1.46026	1.68681	2.69514	1.37803	ENSG00000065457	0.0339528	no	0.933813	0.973672	ADAT1
ENSG00000065485.20_6	0.491075	0.398558	0.761073	0.892959	1.04746	0.661253	ENSG00000065485	0.321945	no	0.471263	0.723898	PDIA5
ENSG00000065491.8_3	0.391568	0.189593	0.340883	0.24666	0.219053	0.290594	ENSG00000065491	-0.506743	no	0.317093	0.580064	TBC1D22B
ENSG00000065518.8_4	273.114	255.003	261.384	352.874	415.121	335.272	ENSG00000065518	0.263055	no	0.0233654	0.0959157	NDUFB4
ENSG00000065526.12_5	0.205392	0.376391	0.374076	0.271125	0.250776	0.14494	ENSG00000065526	-0.56456	no	0.0809841	0.238143	SPEN
ENSG00000065534.18_5	0	0.015265	0.061932	0.047582	0.045121	0.010788	ENSG00000065534	0.170546	no	0.882843	0.952763	MYLK
ENSG00000065548.18_5	43.5751	42.996	39.3706	45.6627	47.1803	48.7559	ENSG00000065548	-0.0508581	no	0.666699	0.854385	ZC3H15
ENSG00000065559.15_5	0.191339	0.097911	0.400189	0.55596	0.524753	0.214247	ENSG00000065559	0.577475	no	0.316171	0.57901	MAP2K4
ENSG00000065600.12_6	0.511656	0.788952	0.494969	0.740653	1.04249	1.00006	ENSG00000065600	0.402327	no	0.297885	0.558838	PACC1
ENSG00000065613.15_7	0.64039	0.611498	0.643877	0.510553	0.825939	0.461473	ENSG00000065613	-0.0860518	no	0.777879	0.906582	SLK
ENSG00000065615.14_4	0.062158	0.115991	0.201242	0.20924	0.619991	0.294671	ENSG00000065615	0.815217	no	0.0654734	0.206346	CYB5R4
ENSG00000065621.15_4	15.4848	7.8837	8.55194	13.3305	14.0605	5.37994	ENSG00000065621	-0.850126	no	1.12486e-06	1.67308e-05	GSTO2
ENSG00000065665.21_5	0.380542	0.880119	0.537372	0.42183	1.11455	0.415485	ENSG00000065665	-0.165701	no	0.713282	0.87663	SEC61A2
ENSG00000065717.15_7	0.030174	0	0	0.26007	0.138001	0.422434	ENSG00000065717	4.11258	up	0.000287067	0.00243801	TLE2
ENSG00000065802.12_4	0.170495	0.175147	0.028567	0.142596	0.262989	0.608949	ENSG00000065802	0.925714	no	0.127794	0.321725	ASB1
ENSG00000065809.13_8	0.052008	0	0	0.506067	0.257604	0.263796	ENSG00000065809	3.29196	up	0.00146996	0.0101669	FAM107B
ENSG00000065833.9_5	1.98677	2.33952	1.49026	1.3551	1.34781	0.96931	ENSG00000065833	-0.902359	no	0.000474246	0.00379108	ME1
ENSG00000065882.16_5	0.29776	0.256629	0.336696	0.740286	0.511629	0.365894	ENSG00000065882	0.590004	no	0.106674	0.285698	TBC1D1
ENSG00000065883.16_6	0.876989	0.472842	0.382251	0.472033	0.577169	0.501413	ENSG00000065883	0.0262484	no	0.943724	0.977738	CDK13
ENSG00000065911.12_4	3.51887	3.2845	2.96653	3.57459	4.59965	3.11277	ENSG00000065911	-0.113233	no	0.494602	0.742042	MTHFD2
ENSG00000065923.10_7	0	0	0.032882	0.009872	0.022378	0	ENSG00000065923	-0.160104	no	0.934903	0.973967	SLC9A7
ENSG00000065970.9_4	0.138804	0.080679	0.092118	0.376593	0.20132	0.170633	ENSG00000065970	1.07306	no	0.0529538	0.178488	FOXJ2
ENSG00000065978.19_5	9.82254	8.04378	8.5364	16.4197	20.6632	13.97	ENSG00000065978	0.754672	no	1.18483e-06	1.73983e-05	YBX1
ENSG00000065989.16_6	0.245348	0.274628	0.276641	0.239115	0.412952	0.327776	ENSG00000065989	0.0702798	no	0.866625	0.946921	PDE4A
ENSG00000066027.12_5	0.295643	0.141431	0.221433	0.557603	0.797529	0.335234	ENSG00000066027	1.08898	no	0.0286526	0.11218	PPP2R5A
ENSG00000066044.15_6	1.1101	0.880935	0.291204	1.0953	1.29873	1.21873	ENSG00000066044	0.774213	no	0.00823699	0.0421721	ELAVL1
ENSG00000066056.14_4	0.024829	0.037177	0	0.039778	0.056403	0.144954	ENSG00000066056	2.42774	no	0.0738323	0.223406	TIE1
ENSG00000066084.13_4	0.171639	0.118469	0.107564	0.316027	0.242249	0.184223	ENSG00000066084	0.644894	no	0.116113	0.301698	DIP2B
ENSG00000066117.15_6	1.48072	1.4839	1.35293	2.61642	2.22802	2.93001	ENSG00000066117	0.797958	no	0.00173947	0.0117262	SMARCD1
ENSG00000066135.13_6	0.173799	0.333408	0.248924	0.386438	0.309657	0.207902	ENSG00000066135	0.00874811	no	0.984995	0.994116	KDM4A
ENSG00000066136.20_4	4.89762	4.45563	5.07726	5.85157	5.15966	5.21082	ENSG00000066136	-0.118179	no	0.52613	0.765121	NFYC
ENSG00000066185.13_5	0.319988	0.231855	0	0.242628	0.340671	0.389415	ENSG00000066185	0.619735	no	0.521042	0.762612	ZMYND12
ENSG00000066230.12_8	2.14263	1.40082	2.13837	0.114942	0.126138	0.097655	ENSG00000066230	-4.27946	down	9.78886e-53	6.42219e-50	SLC9A3
ENSG00000066248.15_7	0.557845	0.32957	0.166818	0.222773	0.175598	0.179651	ENSG00000066248	-1.09904	no	0.053851	0.180508	NGEF
ENSG00000066279.18_6	0.65304	0.515026	0.679184	0.695238	0.726228	0.579008	ENSG00000066279	-0.124303	no	0.562719	0.788614	ASPM
ENSG00000066294.15_4	0	0	0	0	0	0.014796	ENSG00000066294	3.15684	no	0.423321	NA	CD84
ENSG00000066322.15_6	89.9331	83.2898	75.4954	142.936	144.124	114.997	ENSG00000066322	0.513856	no	3.13677e-05	0.000344838	ELOVL1
ENSG00000066379.15_4	10.0238	8.81958	7.94852	8.25204	7.69734	9.44305	ENSG00000066379	-0.299894	no	0.157417	0.368987	ZNRD1
ENSG00000066382.16_4	0	0	0.053506	0	0	0.031239	ENSG00000066382	0.288677	no	0.918334	0.967467	MPPED2
ENSG00000066422.5_5	0.287463	0.24698	0.175368	0.389771	0.40425	0.406877	ENSG00000066422	0.4985	no	0.186971	0.413963	ZBTB11
ENSG00000066427.24_9	0.551656	0.122044	0.362681	0.10357	0.400811	0.365023	ENSG00000066427	-0.223265	no	0.676471	0.85885	ATXN3
ENSG00000066455.13_4	1.00192	1.15992	0.874404	0.879014	0.872584	0.655907	ENSG00000066455	-0.576547	no	0.0650302	0.205541	GOLGA5
ENSG00000066557.6_5	0	0	0.088247	0.092615	0.250301	0.215124	ENSG00000066557	2.4944	no	0.0413577	0.148823	LRRC40
ENSG00000066583.12_6	4.02182	4.88021	3.38221	2.96964	2.06489	3.73429	ENSG00000066583	-0.718372	no	0.0068472	0.0364588	ISOC1
ENSG00000066629.18_8	0	0.300889	0	0.46106	0.34553	0.08356	ENSG00000066629	2.77504	no	0.182193	0.407412	EML1
ENSG00000066651.20_9	1.10492	0.556078	1.242	1.71581	1.95195	1.39493	ENSG00000066651	0.700456	no	0.0544105	0.181867	TRMT11
ENSG00000066654.14_7	1.30952	1.16673	1.9638	1.76524	1.6126	1.49999	ENSG00000066654	0.115138	no	0.600333	0.813335	THUMPD1
ENSG00000066697.14_6	0.555735	0.749685	0.697846	1.60008	1.55098	1.05293	ENSG00000066697	0.691577	no	0.0696771	0.215208	MSANTD3
ENSG00000066739.12_5	0.046609	0.023029	0.046306	0.037931	0.036303	0.016477	ENSG00000066739	-0.590022	no	0.414126	0.676523	ATG2B
ENSG00000066777.9_7	0.109455	0.291791	0.134923	0.286828	0.349691	0.37268	ENSG00000066777	0.603726	no	0.175327	0.396912	ARFGEF1
ENSG00000066827.16_9	0.106402	0.074278	0.090463	0.221331	0.184557	0.229025	ENSG00000066827	0.952685	no	0.0914463	0.257728	ZFAT
ENSG00000066855.16_6	0.42119	0.100001	0.210547	0.538403	0.386132	0.167126	ENSG00000066855	0.223856	no	0.730989	0.884952	MTFR1
ENSG00000066923.17_6	0.112996	0.060423	0.061139	0.136946	0	0.111353	ENSG00000066923	-0.138825	no	0.906671	0.962414	STAG3
ENSG00000066926.12_5	1.41724	1.63802	1.37626	2.05263	1.38394	1.39812	ENSG00000066926	-0.0835237	no	0.659387	0.850016	FECH
ENSG00000066933.16_7	0.062314	0.153715	0.164005	0.126031	0.158944	0.15698	ENSG00000066933	0.202657	no	0.650306	0.845287	MYO9A
ENSG00000067057.17_5	2.08058	1.81271	1.59418	2.36068	2.57899	2.78137	ENSG00000067057	0.284293	no	0.2055	0.440305	PFKP
ENSG00000067064.11_6	4.73374	4.68901	4.97681	6.21198	7.05829	5.70332	ENSG00000067064	0.296303	no	0.0989283	0.271241	IDI1
ENSG00000067066.17_6	0	0.024254	0.020278	0.100874	0.409383	0.185874	ENSG00000067066	2.55846	no	0.0156891	0.0710399	SP100
ENSG00000067082.15_5	0.747416	0.987378	0.794138	1.46193	1.05745	1.21663	ENSG00000067082	0.49202	no	0.082015	0.240024	KLF6
ENSG00000067113.17_6	0.589168	0.623561	0.537235	1.34113	1.32008	0.89806	ENSG00000067113	0.710556	no	0.0979249	0.269455	PLPP1
ENSG00000067141.17_5	0.116954	0.086541	0.161203	0.390354	0.171135	0.288637	ENSG00000067141	0.933485	no	0.0514073	0.17446	NEO1
ENSG00000067167.8_5	0.635722	0.342487	0.335786	0.980527	1.1145	0.468204	ENSG00000067167	0.691454	no	0.0988235	0.271042	TRAM1
ENSG00000067177.15_6	0.043599	0	0.036957	0.114782	0.1369	0.129573	ENSG00000067177	1.97293	no	0.0230493	0.0950917	PHKA1
ENSG00000067182.8_4	3.65687	3.40563	3.29863	3.05823	2.30239	3.78242	ENSG00000067182	-0.340958	no	0.169313	0.387961	TNFRSF1A
ENSG00000067191.16_6	0.322155	0.222332	0.198159	0.194546	0.190929	0.297825	ENSG00000067191	-0.573595	no	0.200405	0.433723	CACNB1
ENSG00000067208.14_5	0.163248	0.108274	0.076151	0.069176	0.086226	0.079743	ENSG00000067208	-0.783273	no	0.16883	0.387435	EVI5
ENSG00000067221.14_8	1.41372	1.03688	0.968854	0.389953	0.345719	1.16472	ENSG00000067221	-0.841734	no	0.00431484	0.02491	STOML1
ENSG00000067225.18_7	268.158	305.5	307.93	77.3961	64.319	95.8807	ENSG00000067225	-2.12463	down	3.10103e-43	1.23839e-40	PKM
ENSG00000067248.10_6	5.92753	3.5346	3.84538	5.82378	7.85018	5.10789	ENSG00000067248	0.464428	no	0.00750293	0.0392451	DHX29
ENSG00000067334.14_6	1.89063	1.7635	2.2128	5.33012	6.24367	4.18688	ENSG00000067334	1.17176	up	1.82582e-11	6.0216e-10	DNTTIP2
ENSG00000067365.15_5	1.20585	1.10542	2.41825	1.8532	1.59658	1.51677	ENSG00000067365	-0.105594	no	0.684735	0.863262	METTL22
ENSG00000067369.14_6	0.334527	0.210103	0.168731	0.41268	0.535604	0.421266	ENSG00000067369	0.21279	no	0.541744	0.776032	TP53BP1
ENSG00000067445.21_9	0.004944	0	0	0.030466	0	0	ENSG00000067445	1.50218	no	0.661521	NA	TRO
ENSG00000067533.6_4	2.54975	2.04821	2.66092	3.54126	1.24681	1.8036	ENSG00000067533	-0.0903051	no	0.692082	0.865552	RRP15
ENSG00000067560.12_7	53.4145	54.5441	58.1319	31.6337	33.7276	34.2884	ENSG00000067560	-0.970582	no	4.038e-16	2.29653e-14	RHOA
ENSG00000067596.12_7	2.62188	1.32025	1.71127	3.00852	3.10497	2.08178	ENSG00000067596	0.460212	no	0.0560095	0.185572	DHX8
ENSG00000067601.8_7	0.692538	0.940966	0.272098	1.31036	0.433151	0.599748	ENSG00000067601	0.0808029	no	0.913495	0.965752	PMS2P4
ENSG00000067606.17_6	0.609456	0.650319	0.34209	1.42536	1.30153	0.975575	ENSG00000067606	0.884598	no	0.0214221	0.0902577	PRKCZ
ENSG00000067704.10_4	0.680397	0.954874	0.650747	1.2383	1.26798	1.17153	ENSG00000067704	0.439614	no	0.12455	0.316019	IARS2
ENSG00000067829.19_6	20.6975	21.8246	23.3235	15.5017	11.4728	20.0207	ENSG00000067829	-0.718407	no	0.000273239	0.00233352	IDH3G
ENSG00000067836.13_8	0.33799	0.392137	0.191226	0.434768	0.427895	0.360945	ENSG00000067836	0.147635	no	0.771759	0.904531	ROGDI
ENSG00000067840.12_5	0	0	0	0	0.014365	0	ENSG00000067840	1.96545	no	0.622153	NA	PDZD4
ENSG00000067842.17_4	0	0	0	0	0	0.027158	ENSG00000067842	3.74464	no	0.305811	NA	ATP2B3
ENSG00000067900.8_6	0.427583	0.236776	0.557669	0.401993	0.630406	0.469682	ENSG00000067900	0.317263	no	0.303791	0.565471	ROCK1
ENSG00000067955.15_6	1.28389	0.9996	0.814929	0.829813	1.01294	0.602139	ENSG00000067955	0.183002	no	0.60641	0.817176	CBFB
ENSG00000067992.15_8	0.373444	0.328429	0.47554	0.328838	0.238866	0.211027	ENSG00000067992	-0.440769	no	0.123937	0.315073	PDK3
ENSG00000068001.14_8	1.77884	1.15326	1.13633	0.629217	0.780954	0.96973	ENSG00000068001	-0.303627	no	0.368881	0.634193	HYAL2
ENSG00000068024.16_5	0.349416	0.107033	0.152993	0.453971	0.099367	0.343942	ENSG00000068024	0.130707	no	0.786857	0.910901	HDAC4
ENSG00000068028.17_5	4.02306	4.64622	3.80022	4.03571	3.52336	4.37145	ENSG00000068028	-0.29694	no	0.168884	0.38751	RASSF1
ENSG00000068078.18_6	0.130307	0.102056	0.045499	0.040342	0	0	ENSG00000068078	-2.83031	no	0.0343144	0.128828	FGFR3
ENSG00000068079.8_3	0.417662	0.064529	0.542797	2.19562	1.80191	2.53266	ENSG00000068079	2.39763	up	9.58199e-06	0.000118533	IFI35
ENSG00000068097.15_6	0.558451	0.219707	0.328123	0.571975	0.331359	0.309351	ENSG00000068097	-0.0183728	no	0.963549	0.985436	HEATR6
ENSG00000068120.15_8	10.6981	9.83508	11.2984	7.56953	6.78034	8.31537	ENSG00000068120	-0.731455	no	4.16822e-06	5.54054e-05	COASY
ENSG00000068137.15_5	0.404299	0.488522	0.339869	0.377273	0.421808	0.250668	ENSG00000068137	-0.0895327	no	0.866662	0.946921	PLEKHH3
ENSG00000068305.17_7	0.762447	0.329233	0.063322	0.182024	0.433458	0.321209	ENSG00000068305	0.112826	no	0.836871	0.934032	MEF2A
ENSG00000068308.13_6	0.173862	0.447353	0.601504	0.763653	0.828999	0.697361	ENSG00000068308	0.662488	no	0.154491	0.364079	OTUD5
ENSG00000068323.17_5	0.343863	0.478047	0.44114	0.512775	0.888411	0.62703	ENSG00000068323	0.43987	no	0.262047	0.516059	TFE3
ENSG00000068354.16_6	0.187035	0.275058	0.221333	0.317819	0.523156	0.274948	ENSG00000068354	0.453738	no	0.346264	0.611269	TBC1D25
ENSG00000068366.20_7	0.096893	0.313352	0.208247	0.108269	0.199504	0.139627	ENSG00000068366	-0.203309	no	0.722184	0.880794	ACSL4
ENSG00000068383.19_5	0.092674	0	0	0.081825	0.242965	0.066273	ENSG00000068383	1.40186	no	0.318254	0.581152	INPP5A
ENSG00000068394.11_5	4.61289	3.59054	3.3575	7.19013	6.36624	5.79115	ENSG00000068394	0.503277	no	0.0150885	0.0688638	GPKOW
ENSG00000068400.13_6	1.26623	2.38601	1.69665	1.64714	1.73896	0.925174	ENSG00000068400	-0.592012	no	0.0489988	0.169164	GRIPAP1
ENSG00000068438.15_5	15.0071	16.0285	15.5116	10.0726	9.88194	10.138	ENSG00000068438	-0.852061	no	1.28871e-09	3.25633e-08	FTSJ1
ENSG00000068489.13_6	1.58269	1.42067	1.46139	2.17207	2.17941	2.10024	ENSG00000068489	0.397242	no	0.0227386	0.0942416	PRR11
ENSG00000068615.19_8	2.66505	1.59749	1.11702	1.8547	1.27021	2.83868	ENSG00000068615	0.092527	no	0.805953	0.921119	REEP1
ENSG00000068650.18_5	0.472398	0.357928	0.493833	0.35334	0.137297	0.45211	ENSG00000068650	-1.62687	down	0.000498938	0.00395746	ATP11A
ENSG00000068654.16_6	0.324546	0.232447	0.42043	0.389987	0.317128	0.337329	ENSG00000068654	-0.0190215	no	0.943834	0.977738	POLR1A
ENSG00000068697.7_5	35.4641	35.8415	36.7949	61.2168	76.7045	50.5074	ENSG00000068697	0.561907	no	0.000125856	0.00118745	LAPTM4A
ENSG00000068724.17_7	0.80389	0.526295	0.321759	0.438601	0.414901	0.537978	ENSG00000068724	-0.519219	no	0.169661	0.388217	TTC7A
ENSG00000068745.15_5	13.1387	8.28608	10.5534	17.8507	18.1266	12.0435	ENSG00000068745	0.352978	no	0.0712149	0.218036	IP6K2
ENSG00000068784.13_5	0.381556	0.358449	0.563818	0.704716	0.722803	0.497654	ENSG00000068784	0.327018	no	0.378337	0.643404	SRBD1
ENSG00000068796.18_8	1.44285	2.55946	1.29013	1.718	2.18096	2.09595	ENSG00000068796	0.280957	no	0.283484	0.541274	KIF2A
ENSG00000068831.19_6	0	0	0	0	0.113667	0	ENSG00000068831	1.96545	no	0.622153	NA	RASGRP2
ENSG00000068878.15_5	0.430874	0.508735	0.761187	0.874949	0.754393	0.385722	ENSG00000068878	-0.029355	no	0.930025	0.972609	PSME4
ENSG00000068885.15_9	0.198398	0.048722	0.082686	0.042642	0.083669	0	ENSG00000068885	-1.11856	no	0.34666	0.611675	IFT80
ENSG00000068903.20_7	7.53908	8.1099	8.05492	5.46417	4.76354	7.7024	ENSG00000068903	-0.629388	no	0.00193342	0.012822	SIRT2
ENSG00000068912.14_5	3.65827	3.19216	3.51233	3.2864	2.78015	4.2325	ENSG00000068912	-0.193724	no	0.386937	0.652198	ERLEC1
ENSG00000068971.14_5	0.038035	0.097259	0.061371	0.050121	0.084871	0.117762	ENSG00000068971	0.0937053	no	0.927062	0.970987	PPP2R5B
ENSG00000068976.14_5	0	0.033998	0	0.040396	0	0.037064	ENSG00000068976	0.929604	no	0.712286	0.875979	PYGM
ENSG00000068985.5_5	0	0	0	0.794655	0.818776	0.285356	ENSG00000068985	6.38059	up	0.000101875	0.000989659	PAGE1
ENSG00000069011.16_5	0.224298	0.227959	0.259498	0.532247	0.129666	0.431603	ENSG00000069011	0.371467	no	0.565635	0.790503	PITX1
ENSG00000069020.18_4	0.004225	0.072385	0.023234	0.013431	0.034081	0.024378	ENSG00000069020	0.202999	no	0.844277	0.937902	MAST4
ENSG00000069188.17_6	0.204181	0.252472	0.33345	0.106617	0.143717	0.177997	ENSG00000069188	-0.951372	no	0.0123089	0.0584881	SDK2
ENSG00000069248.12_5	0.252528	0.322447	0.214607	0.36258	0.381497	0.373587	ENSG00000069248	0.0303182	no	0.939781	0.976034	NUP133
ENSG00000069275.13_5	1.95308	1.90355	1.8007	2.2388	2.37959	2.35174	ENSG00000069275	0.0571688	no	0.727772	0.883036	NUCKS1
ENSG00000069329.18_7	3.22652	3.06107	2.82818	3.92038	2.99896	2.81881	ENSG00000069329	0.0384476	no	0.801292	0.918663	VPS35
ENSG00000069345.12_6	3.19094	3.56651	4.71185	3.86723	4.19501	3.90038	ENSG00000069345	-0.16573	no	0.39572	0.659653	DNAJA2
ENSG00000069399.15_6	0.176471	0.343292	0.139513	0.527887	0.209065	0.499116	ENSG00000069399	0.600951	no	0.409097	0.671411	BCL3
ENSG00000069424.15_4	0	0.26899	0	0.017199	0	0	ENSG00000069424	-0.883176	no	0.758301	0.899072	KCNAB2
ENSG00000069431.11_5	0	0	0	0.02972	0	0.002633	ENSG00000069431	2.69927	no	0.495041	NA	ABCC9
ENSG00000069482.7_4	3.79462	4.12046	3.34396	4.26415	2.55337	4.02874	ENSG00000069482	-0.281197	no	0.39125	0.655532	GAL
ENSG00000069493.15_8	0	0	0.271501	0.466005	0.324159	0	ENSG00000069493	1.0148	no	0.78563	0.910456	CLEC2D
ENSG00000069509.6_5	23.1887	22.7863	27.9133	61.0894	73.6853	51.061	ENSG00000069509	1.09071	up	1.24807e-12	4.89895e-11	FUNDC1
ENSG00000069535.14_5	0	0	0	0.14408	0.090889	0.298461	ENSG00000069535	6.54938	up	4.80633e-05	0.000509476	MAOB
ENSG00000069667.16_8	0.013281	0.033212	0.020403	0.109016	0.038462	0.110254	ENSG00000069667	1.55816	no	0.0544469	0.181888	RORA
ENSG00000069696.7_4	0	0	0	0	0.097162	0	ENSG00000069696	3.27276	no	0.406169	NA	DRD4
ENSG00000069702.11_7	0.016475	0.029146	0.034731	0	0.027476	0.120318	ENSG00000069702	0.622128	no	0.618448	0.824627	TGFBR3
ENSG00000069764.10_4	0	0	0	0.370987	0	0	ENSG00000069764	3.93491	no	0.258979	NA	PLA2G10
ENSG00000069812.11_5	0.027938	0	0.052448	0.05026	0.153507	0	ENSG00000069812	0.295535	no	0.852674	0.941946	HES2
ENSG00000069849.11_6	52.258	51.9769	52.8239	55.1126	47.5813	44.3343	ENSG00000069849	-0.333616	no	0.00472465	0.0268622	ATP1B3
ENSG00000069869.16_6	0.130958	0.078265	0.009474	0.01975	0.046189	0.0548	ENSG00000069869	-0.186185	no	0.848452	0.939712	NEDD4
ENSG00000069943.10_4	0.09852	0.582431	0.132519	0.788408	0.839866	0.881898	ENSG00000069943	1.48193	no	0.0169244	0.0753333	PIGB
ENSG00000069956.12_5	0.487605	0.717595	0.469056	0.99886	1.09942	0.572639	ENSG00000069956	0.498161	no	0.0897587	0.255085	MAPK6
ENSG00000069966.18_4	1.16042	0.447697	0.536204	1.26877	1.2087	0.750507	ENSG00000069966	-0.297171	no	0.34132	0.605539	GNB5
ENSG00000069974.16_7	0.199542	0.274152	0.162829	0.459974	0.904006	0.678169	ENSG00000069974	1.13429	no	0.0135935	0.0634593	RAB27A
ENSG00000069998.12_6	2.79007	2.99206	3.20434	2.11142	2.22977	4.21373	ENSG00000069998	-0.302608	no	0.193516	0.424198	HDHD5
ENSG00000070010.19_9	54.1125	52.4796	54.4415	102.474	106.139	90.5566	ENSG00000070010	0.629952	no	9.6257e-09	2.04895e-07	UFD1
ENSG00000070018.9_7	0.441984	0.270945	0.442145	1.01997	0.503234	0.33156	ENSG00000070018	0.155075	no	0.595401	0.809767	LRP6
ENSG00000070047.13_5	0.163885	0.068504	0.080347	0.089473	0.018165	0.072315	ENSG00000070047	-0.985762	no	0.212549	0.449986	PHRF1
ENSG00000070061.15_8	1.28769	1.0796	1.15399	0.888116	0.731952	0.748447	ENSG00000070061	-0.808787	no	0.000259891	0.00223616	ELP1
ENSG00000070081.17_8	7.72989	8.91146	9.02692	14.6633	17.5829	11.1596	ENSG00000070081	0.466346	no	0.00596878	0.0325665	NUCB2
ENSG00000070087.14_6	9.14789	10.5987	11.2461	11.271	12.6595	10.1275	ENSG00000070087	-0.145442	no	0.362906	0.628272	PFN2
ENSG00000070159.14_5	0.640439	0.337881	0.556155	0.353215	0.28569	0.111252	ENSG00000070159	-1.27841	down	0.00152699	0.0104764	PTPN3
ENSG00000070182.21_8	0	0	0	0.018328	0.007632	0	ENSG00000070182	3.39396	no	0.344001	NA	SPTB
ENSG00000070190.13_6	0.151205	0.114032	0.166947	0.098789	0.134409	0.158511	ENSG00000070190	-0.370191	no	0.601747	0.814117	DAPP1
ENSG00000070214.16_4	0.08629	0.0223	0.027962	0.088944	0.126234	0.048766	ENSG00000070214	0.69588	no	0.308347	0.570197	SLC44A1
ENSG00000070269.14_5	0.094764	0.152751	0.068738	0.083214	0.064295	0	ENSG00000070269	-1.35885	no	0.176718	0.39881	TMEM260
ENSG00000070366.14_8	0.363222	0.453471	0.365196	0.363922	0.299568	0.694676	ENSG00000070366	-0.774887	no	0.0395398	0.144116	SMG6
ENSG00000070367.16_6	0.093863	0.059745	0.147161	0.203991	0.167163	0.060019	ENSG00000070367	0.203944	no	0.700327	0.869904	EXOC5
ENSG00000070371.16_6	0.193318	0.200571	0.410441	0.334055	0.158011	0.30267	ENSG00000070371	0.00508874	no	0.991204	0.996193	CLTCL1
ENSG00000070404.10_8	0.449409	0.436913	0.320598	1.2114	1.33922	1.22196	ENSG00000070404	1.19974	up	0.00264551	0.0166603	FSTL3
ENSG00000070413.20_7	2.2304	1.9842	2.17298	1.65148	1.22969	1.87092	ENSG00000070413	-0.640825	no	0.00306858	0.018815	DGCR2
ENSG00000070423.18_7	0.476294	0.554231	0.135533	0.145587	0.056111	0.142627	ENSG00000070423	-1.79222	no	0.0226735	0.0940631	RNF126
ENSG00000070444.15_5	0.092516	0.147231	0.331099	0.021929	0.118298	0.161072	ENSG00000070444	-1.30335	no	0.0872784	0.250438	MNT
ENSG00000070476.15_5	0.271895	0.097785	0.316696	0.703265	0.353051	0.560448	ENSG00000070476	0.887912	no	0.0783299	0.232959	ZXDC
ENSG00000070495.14_5	3.60054	3.09419	3.62384	5.58373	4.82423	3.19114	ENSG00000070495	0.0944133	no	0.694119	0.866037	JMJD6
ENSG00000070501.12_4	4.79072	3.26243	3.48429	4.53427	3.61706	2.24598	ENSG00000070501	-0.35959	no	0.208948	0.444884	POLB
ENSG00000070526.15_6	1.2414	1.53457	1.72385	1.33886	0.984265	0.738509	ENSG00000070526	-0.655569	no	0.0513828	0.174412	ST6GALNAC1
ENSG00000070540.13_7	0.65265	0.573416	0.11928	0.650837	0.499209	0.230725	ENSG00000070540	-0.304535	no	0.684506	0.863219	WIPI1
ENSG00000070601.10_6	0	0	0	0	0.02166	0	ENSG00000070601	3.1219	no	0.428573	NA	FRMPD1
ENSG00000070610.14_5	1.71968	1.89373	1.57119	3.42988	2.40398	3.15408	ENSG00000070610	0.528978	no	0.0206066	0.0877477	GBA2
ENSG00000070614.15_5	0.810434	0.630021	0.817312	0.507274	0.428062	0.717698	ENSG00000070614	-0.764405	no	0.00347089	0.0208283	NDST1
ENSG00000070669.17_6	2.68891	2.81307	0.055898	1.78639	2.33003	2.17845	ENSG00000070669	0.279031	no	0.819576	0.92715	ASNS
ENSG00000070718.12_6	0.666991	0.769144	0.759707	2.14287	2.37458	3.00597	ENSG00000070718	0.97092	no	0.000609339	0.00471705	AP3M2
ENSG00000070729.14_6	0	0.043834	0	0	0	0.028559	ENSG00000070729	0.672047	no	0.818331	0.926346	CNGB1
ENSG00000070731.11_6	0	0	0.132114	0	0.12736	0	ENSG00000070731	-0.155447	no	0.947834	0.979452	ST6GALNAC2
ENSG00000070748.19_4	0	0	0	0	0.059636	0	ENSG00000070748	1.55778	no	0.697988	NA	CHAT
ENSG00000070756.16_8	25.7564	26.1605	24.9647	57.2966	53.8964	48.0795	ENSG00000070756	0.781368	no	1.28024e-11	4.37951e-10	PABPC1
ENSG00000070759.17_5	0.111951	0.310906	0.266832	0.281749	0.436764	0.487628	ENSG00000070759	0.817969	no	0.151171	0.358966	TESK2
ENSG00000070761.8_5	26.5447	26.3016	29.1323	34.6869	38.6827	31.4827	ENSG00000070761	0.12272	no	0.353797	0.618287	CFAP20
ENSG00000070770.9_6	0.955633	0.974793	0.774324	2.10391	2.47849	1.13132	ENSG00000070770	1.16132	up	3.50852e-05	0.000382729	CSNK2A2
ENSG00000070778.13_6	0.013169	0	0.010429	0.053225	0.083127	0.029187	ENSG00000070778	2.1193	no	0.107598	0.287334	PTPN21
ENSG00000070785.17_8	5.47819	5.86072	5.94943	15.1681	17.4989	14.2538	ENSG00000070785	1.21503	up	6.17134e-15	3.20247e-13	EIF2B3
ENSG00000070808.16_7	0	0	0	0	0	0.047036	ENSG00000070808	1.54725	no	0.699985	NA	CAMK2A
ENSG00000070814.22_9	2.10767	1.94211	2.08403	4.46368	3.07126	3.48714	ENSG00000070814	0.489556	no	0.00375976	0.0222223	TCOF1
ENSG00000070831.17_9	15.3431	6.34541	4.26298	17.9544	19.3788	4.28737	ENSG00000070831	-0.143285	no	0.311711	0.574106	CDC42
ENSG00000070882.13_8	0.107701	0.143036	0.197776	0.06974	0.13101	0.064914	ENSG00000070882	-0.987167	no	0.0771614	0.230518	OSBPL3
ENSG00000070950.10_6	0.394909	0.418815	0.371602	0.730947	0.724807	0.578745	ENSG00000070950	0.686056	no	0.0412197	0.148463	RAD18
ENSG00000070961.15_5	1.32654	2.02488	2.25665	2.31978	1.49354	2.39249	ENSG00000070961	0.141797	no	0.450714	0.708751	ATP2B1
ENSG00000070985.13_5	0	0	0	0	0.029726	0.045936	ENSG00000070985	4.4004	no	0.112019	0.294686	TRPM5
ENSG00000071051.14_5	0.063547	0.056669	0.185171	0.280167	0.087098	0.124585	ENSG00000071051	0.430194	no	0.621557	0.826673	NCK2
ENSG00000071054.16_8	0.574503	0.632432	0.65691	1.50632	1.44224	0.897618	ENSG00000071054	0.783224	no	0.00377252	0.0222762	MAP4K4
ENSG00000071073.13_6	0.771428	1.67446	1.36663	4.39135	3.45423	3.76403	ENSG00000071073	0.446957	no	0.0967634	0.267506	MGAT4A
ENSG00000071082.11_5	1524.58	1448.68	1590.26	865.829	606.637	714.298	ENSG00000071082	-1.30802	down	1.19386e-23	1.31324e-21	RPL31
ENSG00000071127.17_5	7.81384	8.14384	8.86799	5.94335	5.57758	6.3347	ENSG00000071127	-0.693092	no	4.06638e-06	5.41301e-05	WDR1
ENSG00000071189.21_5	0.290605	0.177928	0.403727	0.270341	0.407192	0.348621	ENSG00000071189	0.0278821	no	0.942884	0.977408	SNX13
ENSG00000071205.12_4	0.534698	0.944299	0.902435	0.414208	0.201931	0.468086	ENSG00000071205	-1.04853	no	0.0213076	0.0898783	ARHGAP10
ENSG00000071242.12_7	0.10795	0.108678	0.177454	0.247432	0.193926	0.131461	ENSG00000071242	0.29857	no	0.559965	0.786674	RPS6KA2
ENSG00000071243.16_4	0.404614	0.273434	0.894444	1.39698	2.02405	1.19643	ENSG00000071243	1.10785	up	0.00354736	0.0211919	ING3
ENSG00000071246.11_5	0	0.029958	0.030492	0.085488	0.157416	0	ENSG00000071246	1.67789	no	0.200367	0.433691	VASH1
ENSG00000071282.12_5	0.25453	0.176368	0.021359	0.053721	0.019219	0.379408	ENSG00000071282	-0.115919	no	0.889242	0.95479	LMCD1
ENSG00000071462.12_7	142.352	138.935	143.596	184.677	194.626	179.08	ENSG00000071462	0.150401	no	0.147697	0.353301	BUD23
ENSG00000071537.14_6	0.273405	0.182623	0.225248	0.964896	0.61352	0.274998	ENSG00000071537	0.638162	no	0.0642514	0.204123	SEL1L
ENSG00000071539.14_6	1.91433	2.03926	1.6397	2.63667	2.15809	2.74981	ENSG00000071539	0.276842	no	0.279983	0.537101	TRIP13
ENSG00000071553.17_6	22.0572	24.0319	25.5198	18.7882	14.6341	21.6846	ENSG00000071553	-0.605911	no	0.000266192	0.00228076	ATP6AP1
ENSG00000071564.17_9	1.03346	0.929209	0.635836	0.447684	0.366255	0.415525	ENSG00000071564	-1.09845	down	0.000329229	0.00276008	TCF3
ENSG00000071575.11_3	2.59235	3.01066	2.52277	2.24476	2.11385	1.60483	ENSG00000071575	-0.698883	no	0.000292706	0.00248132	TRIB2
ENSG00000071626.17_5	0.940136	0.694721	0.657677	0.892963	0.812807	0.782073	ENSG00000071626	-0.22106	no	0.522256	0.763537	DAZAP1
ENSG00000071655.18_7	2.3581	2.2059	3.91205	3.39962	3.08164	4.1885	ENSG00000071655	0.395729	no	0.0267191	0.106194	MBD3
ENSG00000071794.16_6	4.98659	4.40498	4.61398	6.32583	6.29608	4.81344	ENSG00000071794	-0.0853144	no	0.533649	0.770505	HLTF
ENSG00000071859.15_4	4.5181	5.73353	4.9032	12.7698	11.9249	11.3785	ENSG00000071859	1.02267	up	3.08411e-08	6.0059e-07	FAM50A
ENSG00000071889.16_6	0.379989	1.06416	0.268096	0.286328	0.113129	0.164012	ENSG00000071889	-0.926703	no	0.133975	0.332001	FAM3A
ENSG00000071894.17_8	2.0991	2.23085	1.55248	1.63379	2.47712	2.82109	ENSG00000071894	-0.275347	no	0.231637	0.47677	CPSF1
ENSG00000071909.18_5	0	0	0.025039	0.041835	0.087169	0	ENSG00000071909	1.69745	no	0.373951	0.638724	MYO3B
ENSG00000071967.12_4	1.34175	1.72816	1.39746	0.61386	1.62221	0.939683	ENSG00000071967	-0.533347	no	0.0863745	0.248699	CYBRD1
ENSG00000071994.11_8	10.8452	15.6903	6.47475	4.93563	5.07259	7.41509	ENSG00000071994	-0.785097	no	3.51514e-05	0.000382996	PDCD2
ENSG00000072041.17_6	0.402578	0.268612	0.332009	0.444446	0.308091	0.18931	ENSG00000072041	-0.397539	no	0.361955	0.627097	SLC6A15
ENSG00000072042.13_7	10.8831	12.1481	12.9316	12.6624	15.9591	15.018	ENSG00000072042	-0.00397225	no	0.978497	0.991669	RDH11
ENSG00000072062.14_5	0.243859	0.279396	0.315596	0.321	0.432983	0.30121	ENSG00000072062	0.0774009	no	0.87391	0.950223	PRKACA
ENSG00000072071.16_7	0.235321	0.347103	0.449557	0.432955	0.387687	0.417613	ENSG00000072071	0.0425062	no	0.894805	0.957008	ADGRL1
ENSG00000072110.13_7	2.69515	2.04955	2.20673	2.73939	1.8445	2.00562	ENSG00000072110	-0.26594	no	0.246432	0.495887	ACTN1
ENSG00000072121.16_7	0.105426	0.049587	0.044852	0.100817	0.128906	0.070065	ENSG00000072121	0.318372	no	0.596338	0.810261	ZFYVE26
ENSG00000072134.15_8	3.78419	1.80242	1.94434	3.74771	0.435552	0.466374	ENSG00000072134	-0.684631	no	0.0384514	0.14068	EPN2
ENSG00000072135.13_5	1.20538	1.09164	0.909634	2.16034	1.68231	1.56751	ENSG00000072135	0.775389	no	0.00314905	0.0192168	PTPN18
ENSG00000072163.19_6	0.232722	0.203747	0.162826	0.143391	0.327864	1.23215	ENSG00000072163	0.445616	no	0.433581	0.694188	LIMS2
ENSG00000072195.15_3	0.054012	0.101785	0.024805	0.080924	0.077908	0.082502	ENSG00000072195	-0.0627035	no	0.931991	0.973463	SPEG
ENSG00000072201.14_7	0.033652	0.102944	0	0.036314	0.18605	0.066552	ENSG00000072201	0.780425	no	0.493406	0.741104	LNX1
ENSG00000072210.19_7	23.875	20.5546	25.052	21.6206	21.0786	16.8832	ENSG00000072210	-0.428537	no	0.000285577	0.0024276	ALDH3A2
ENSG00000072274.13_6	3.02871	2.97859	3.71546	5.97698	5.89883	5.04544	ENSG00000072274	0.550519	no	0.000634565	0.00488761	TFRC
ENSG00000072310.17_6	0.544334	0.386394	0.390775	0.350718	0.222963	0.826546	ENSG00000072310	-0.552317	no	0.198767	0.431681	SREBF1
ENSG00000072364.13_5	1.61415	2.94429	1.79191	0.2926	0.267232	0.313816	ENSG00000072364	-1.35665	down	3.06867e-07	5.04938e-06	AFF4
ENSG00000072401.15_4	0.165642	0.037424	0.189268	0.179318	0.073058	0	ENSG00000072401	-1.39357	no	0.274405	0.530272	UBE2D1
ENSG00000072415.9_8	0.149329	0.217902	0.119739	0.460299	0.566309	0.395709	ENSG00000072415	1.35371	up	0.000800795	0.00601359	MPP5
ENSG00000072422.17_5	0.06444	0.036333	0.041567	0.163241	0.126618	0	ENSG00000072422	0.700703	no	0.527978	0.766412	RHOBTB1
ENSG00000072501.18_4	4.66755	4.31102	4.76556	4.48914	4.26605	3.08715	ENSG00000072501	-0.382146	no	0.00718007	0.037869	SMC1A
ENSG00000072506.13_5	1795.27	1672.19	1733.89	1298.68	1102.66	1112.98	ENSG00000072506	-0.802502	no	9.63142e-14	4.31535e-12	HSD17B10
ENSG00000072518.20_4	0.135493	0.194286	0.130267	0.121868	0.121842	0.193516	ENSG00000072518	-0.162744	no	0.779131	0.907184	MARK2
ENSG00000072571.20_7	6.24712	2.8948	5.47219	3.37471	4.24668	3.97865	ENSG00000072571	-0.553478	no	0.00677715	0.0361277	HMMR
ENSG00000072609.17_6	0.061196	0.218389	0.367803	0.253329	0.311426	0.321795	ENSG00000072609	1.20119	no	0.0133448	0.0624732	CHFR
ENSG00000072657.9_6	0.033704	0.027656	0.067406	0.081454	0.11685	0.131494	ENSG00000072657	1.12168	no	0.0517486	0.175424	TRHDE
ENSG00000072682.18_8	3.9727	3.19981	4.32184	3.20724	3.01653	2.7494	ENSG00000072682	-0.450439	no	0.0269623	0.106867	P4HA2
ENSG00000072694.21_5	0	0	0	0	0	0.040225	ENSG00000072694	2.56544	no	0.517174	NA	FCGR2B
ENSG00000072736.19_7	0.960169	0.726425	0.998989	1.93907	2.07977	1.22667	ENSG00000072736	0.533068	no	0.0197038	0.0846688	NFATC3
ENSG00000072756.17_4	0.312578	0.792793	0.811505	0.826562	1.26259	0.594203	ENSG00000072756	0.516712	no	0.293094	0.553566	TRNT1
ENSG00000072778.20_4	5.0276	4.11566	5.72446	14.5713	12.8149	12.7438	ENSG00000072778	1.08334	up	7.95568e-09	1.72749e-07	ACADVL
ENSG00000072786.13_6	0.705459	0.703641	0.858616	0.372273	0.423009	0.360809	ENSG00000072786	-1.41912	down	1.77952e-06	2.52626e-05	STK10
ENSG00000072803.17_5	0.860668	1.11673	0.626012	0.519046	0.298557	0.161935	ENSG00000072803	-0.828423	no	0.0508563	0.173359	FBXW11
ENSG00000072818.12_7	0.329299	0.643928	0.042608	0.117253	0.176488	0.952655	ENSG00000072818	0.0335214	no	0.973621	0.988825	ACAP1
ENSG00000072832.15_6	0.088842	0	0.051703	0.085111	0	0.047083	ENSG00000072832	-0.466268	no	0.771652	0.904531	CRMP1
ENSG00000072840.13_5	0.111676	0.035029	0.031471	0.03846	0.109298	0.124329	ENSG00000072840	0.831421	no	0.321842	0.584676	EVC
ENSG00000072849.11_6	11.7152	10.6003	11.3354	17.4996	34.1183	17.5155	ENSG00000072849	0.879318	no	4.10437e-08	7.87028e-07	DERL2
ENSG00000072858.10_3	0	0.018705	0	0	0	0	ENSG00000072858	-3.5023	no	0.377814	NA	SIDT1
ENSG00000072864.15_6	1.6327	1.76014	2.88691	0.616431	0.370176	0.836595	ENSG00000072864	-1.46013	down	3.88842e-06	5.20629e-05	NDE1
ENSG00000072952.18_8	0	0	0	0	0	0.005675	ENSG00000072952	1.54725	no	0.699985	NA	MRVI1
ENSG00000072954.7_5	0.626612	0.785181	1.86454	1.09129	0.903651	0.754573	ENSG00000072954	-0.252811	no	0.536132	0.771846	TMEM38A
ENSG00000072958.8_6	2.28867	2.35089	3.91595	0.739274	0.651839	5.51566	ENSG00000072958	-1.21597	down	1.84988e-07	3.1465e-06	AP1M1
ENSG00000073008.15_6	0.953303	0.086724	0.653976	1.07891	1.31541	0.899501	ENSG00000073008	1.36137	no	0.208387	0.44434	PVR
ENSG00000073050.12_6	5.0393	5.92048	5.87177	5.64354	6.84598	5.79802	ENSG00000073050	-0.140829	no	0.440063	0.700092	XRCC1
ENSG00000073060.16_7	0.968615	1.13588	1.64551	0.930791	1.15233	1.45284	ENSG00000073060	-0.33511	no	0.227784	0.47196	SCARB1
ENSG00000073111.14_6	0.748583	1.14739	1.46955	1.82202	1.55528	1.45989	ENSG00000073111	0.401055	no	0.16983	0.388419	MCM2
ENSG00000073150.14_6	0.027801	0.376299	0.104663	0.533642	0.191726	0.191236	ENSG00000073150	0.577306	no	0.469036	0.722178	PANX2
ENSG00000073169.14_7	0.988727	0.472769	0.478188	2.47272	2.25181	3.10426	ENSG00000073169	1.77158	up	1.78448e-07	3.04372e-06	SELENOO
ENSG00000073282.13_5	0.010069	0	0	0	0.006864	0.006009	ENSG00000073282	-0.171599	no	0.960671	NA	TP63
ENSG00000073331.18_7	0.785695	0.500809	0.102775	0.973845	1.24745	0.475218	ENSG00000073331	0.736393	no	0.188772	0.416946	ALPK1
ENSG00000073350.14_5	1.4137	0.932892	1.501	1.37744	0.90798	1.79457	ENSG00000073350	-0.334441	no	0.259375	0.513014	LLGL2
ENSG00000073417.15_7	0.064462	0.105653	0.138932	0.416309	0.112855	0.105085	ENSG00000073417	0.0238387	no	0.971878	0.98838	PDE8A
ENSG00000073464.12_7	0.38916	0.297799	0.179648	0.294592	0.222036	0.388777	ENSG00000073464	-0.16626	no	0.684179	0.863213	CLCN4
ENSG00000073536.18_5	1.59829	2.02656	1.61585	1.32966	1.09841	1.3075	ENSG00000073536	-0.628427	no	0.00209629	0.0137091	NLE1
ENSG00000073578.17_6	25.5687	24.978	28.3435	14.8675	14.4096	16.6	ENSG00000073578	-1.01452	down	2.81392e-14	1.33916e-12	SDHA
ENSG00000073584.20_9	9.61768	12.7942	10.1473	21.9109	24.4333	25.9683	ENSG00000073584	0.805827	no	9.29704e-09	1.99284e-07	SMARCE1
ENSG00000073605.18_6	0.16885	0.454624	0.078569	0.379008	0.424241	0.317795	ENSG00000073605	0.332505	no	0.61001	0.819508	GSDMB
ENSG00000073614.13_6	0.605272	0.596344	0.508396	0.738094	0.841345	0.755013	ENSG00000073614	0.338856	no	0.128064	0.322133	KDM5A
ENSG00000073670.14_6	0	0.032195	0.027956	0.082159	0.177597	0.226178	ENSG00000073670	2.59262	up	0.00666423	0.0356395	ADAM11
ENSG00000073711.11_6	0.136361	0.041194	0.020982	0.205951	0.092016	0.131799	ENSG00000073711	0.363897	no	0.628706	0.831007	PPP2R3A
ENSG00000073712.15_8	2.63778	2.24852	2.18687	2.91949	1.95841	2.69916	ENSG00000073712	-0.104336	no	0.633383	0.834786	FERMT2
ENSG00000073756.12_5	0.051279	0.021069	0	0	0.032195	0	ENSG00000073756	-0.544737	no	0.822702	0.928553	PTGS2
ENSG00000073792.16_5	0.483076	1.42795	0.873766	0.599827	0.814732	0.663329	ENSG00000073792	-0.21374	no	0.546163	0.77878	IGF2BP2
ENSG00000073803.14_8	19.7798	17.888	28.2788	15.8995	18.7375	15.6288	ENSG00000073803	-0.404399	no	0.0040007	0.0234238	MAP3K13
ENSG00000073849.15_5	0.071936	0.013415	0	0.125843	0.064673	0.12715	ENSG00000073849	1.56929	no	0.147424	0.352811	ST6GAL1
ENSG00000073861.3_4	0	0	0	0	0.02215	0	ENSG00000073861	1.96545	no	0.622153	NA	TBX21
ENSG00000073910.22_8	0.01534	0	0.009909	0.087722	0.089329	0.068788	ENSG00000073910	2.91063	up	0.000292895	0.00248177	FRY
ENSG00000073921.18_7	0.408788	0.134308	0.332689	0.717973	0.603634	0.498268	ENSG00000073921	0.839687	no	0.0545553	0.182181	PICALM
ENSG00000073969.18_5	0.122105	0.181652	0.155282	0.421315	0.33415	0.316715	ENSG00000073969	0.893426	no	0.0700786	0.215997	NSF
ENSG00000074054.18_8	0.089058	0.079378	0.098813	0.270849	0.231515	0.242127	ENSG00000074054	1.02824	no	0.0188103	0.0814771	CLASP1
ENSG00000074071.15_5	355.074	356.48	363.212	241.191	180.955	332.197	ENSG00000074071	-0.733955	no	5.04312e-05	0.000532426	MRPS34
ENSG00000074181.9_5	0.103944	0.083014	0.157855	0.086051	0.111734	0.087363	ENSG00000074181	-0.529584	no	0.301404	0.563025	NOTCH3
ENSG00000074201.9_7	8.41519	9.5157	9.42633	12.1405	13.6358	11.9013	ENSG00000074201	0.267429	no	0.0724455	0.220445	CLNS1A
ENSG00000074211.14_5	0	0	0	0	0	0.014176	ENSG00000074211	2.14416	no	0.58997	NA	PPP2R2C
ENSG00000074219.14_7	0.235075	0.262601	0.551473	0.941273	1.10714	1.02183	ENSG00000074219	1.3056	up	0.0027426	0.0171716	TEAD2
ENSG00000074266.21_6	0.941088	0.397712	0.685165	3.13804	4.10478	2.75021	ENSG00000074266	1.87294	up	1.08631e-07	1.94085e-06	EED
ENSG00000074276.10_4	0	0	0	0	0	0.07063	ENSG00000074276	1.54725	no	0.699985	NA	CDHR2
ENSG00000074319.13_7	12.152	10.6155	13.9195	20.6234	28.1722	16.7157	ENSG00000074319	0.605195	no	0.000913932	0.00676428	TSG101
ENSG00000074356.17_7	0.396164	0.290825	0.128488	0.173748	0.163868	0.096311	ENSG00000074356	-0.651824	no	0.090073	0.255543	NCBP3
ENSG00000074370.18_6	0.196119	0.365634	0.428897	0.293346	0.222426	0.340439	ENSG00000074370	-0.460765	no	0.296761	0.557527	ATP2A3
ENSG00000074410.14_6	6.30171	5.69348	5.62958	3.51032	3.77089	2.52088	ENSG00000074410	-1.10445	down	1.08791e-12	4.31639e-11	CA12
ENSG00000074416.14_10	0.849484	0.980412	1.26918	0.316689	0.541169	0.317492	ENSG00000074416	-1.29734	down	0.000398408	0.00327022	MGLL
ENSG00000074527.13_5	0	0	0.067701	0	0.057371	0.046627	ENSG00000074527	0.444791	no	0.822013	0.928511	NTN4
ENSG00000074582.15_7	40.3339	41.0617	38.0169	48.7069	46.0636	52.3706	ENSG00000074582	0.0218565	no	0.858466	0.944117	BCS1L
ENSG00000074590.13_5	0.031978	0.039614	0	0.355504	0.185525	0.124233	ENSG00000074590	2.87068	up	0.000152797	0.00140695	NUAK1
ENSG00000074603.19_8	1.3451	0.508071	0.257459	0.543571	0.858527	0.824759	ENSG00000074603	-0.595292	no	0.142402	0.344427	DPP8
ENSG00000074621.14_6	0.038596	0	0	0.052182	0.046348	0	ENSG00000074621	1.17862	no	0.525527	0.765031	SLC24A1
ENSG00000074657.13_6	0.61157	0.214959	0.357336	0.577065	0.387626	0.157955	ENSG00000074657	0.0805217	no	0.855021	0.943121	ZNF532
ENSG00000074660.16_7	0.031765	0	0	0.020236	0	0	ENSG00000074660	-1.06542	no	0.740736	NA	SCARF1
ENSG00000074695.6_5	4.6716	4.48615	4.44437	3.7878	3.80356	4.16253	ENSG00000074695	-0.444214	no	0.00213209	0.0138927	LMAN1
ENSG00000074696.13_5	19.508	23.041	26.5824	29.7962	22.748	22.7588	ENSG00000074696	-0.120016	no	0.298596	0.559658	HACD3
ENSG00000074755.15_7	0.079845	0.057862	0.110225	0.066825	0.062136	0.065425	ENSG00000074755	-0.632484	no	0.279685	0.536699	ZZEF1
ENSG00000074800.16_9	4995.05	5153.61	5210.04	2487.32	2299.36	2739.56	ENSG00000074800	-1.26092	down	1.14674e-26	1.63299e-24	ENO1
ENSG00000074803.20_7	0.006777	0	0	0	0	0	ENSG00000074803	-2.3322	no	0.564735	NA	SLC12A1
ENSG00000074842.8_7	137.206	132.987	101.988	32.2114	19.4269	38.4701	ENSG00000074842	-2.27382	down	3.30584e-28	5.19045e-26	MYDGF
ENSG00000074935.14_5	1.91626	1.25956	1.26702	3.161	2.45639	3.15782	ENSG00000074935	0.52284	no	0.109191	0.290406	TUBE1
ENSG00000074964.17_5	0.174205	0.083	0.286951	0.142168	0.153482	0.206129	ENSG00000074964	-0.481918	no	0.462983	0.717661	ARHGEF10L
ENSG00000074966.11_5	0	0	0	0.022678	0	0	ENSG00000074966	2.23606	no	0.573707	NA	TXK
ENSG00000075043.18_8	0	0	0	0	0.083188	0	ENSG00000075043	1.96545	no	0.622153	NA	KCNQ2
ENSG00000075089.9_4	2.03057	2.64414	1.22866	3.47705	4.02378	2.3532	ENSG00000075089	0.938408	no	0.00093009	0.00686451	ACTR6
ENSG00000075131.10_8	5.77849	3.7664	4.7818	5.85026	10.1311	6.24906	ENSG00000075131	0.411673	no	0.0484042	0.167739	TIPIN
ENSG00000075142.14_5	100.066	88.4273	81.8434	87.3998	73.2555	75.261	ENSG00000075142	-0.248704	no	0.0333669	0.12646	SRI
ENSG00000075151.20_5	0.502292	0.426641	0.292051	0.324451	0.368173	0.244023	ENSG00000075151	-0.647799	no	0.0715417	0.218636	EIF4G3
ENSG00000075188.9_6	7.94641	7.9462	12.3746	25.4603	18.0293	12.6307	ENSG00000075188	0.691831	no	2.34163e-06	3.26124e-05	NUP37
ENSG00000075213.11_8	0.022207	0.060902	0.063762	0.452573	0.322712	0.398668	ENSG00000075213	2.63827	up	1.2083e-08	2.5166e-07	SEMA3A
ENSG00000075218.19_5	1.94851	2.26336	2.09077	2.3811	1.94665	2.12389	ENSG00000075218	-0.209539	no	0.353202	0.617879	GTSE1
ENSG00000075223.14_5	0.01619	0	0	0.048109	0	0.053752	ENSG00000075223	2.30838	no	0.262481	0.516638	SEMA3C
ENSG00000075234.17_6	2.57542	2.29271	2.58578	1.23156	0.987638	1.36115	ENSG00000075234	-1.21749	down	1.30239e-06	1.89881e-05	TTC38
ENSG00000075239.14_4	35.0664	31.855	33.1478	34.9287	36.762	35.8577	ENSG00000075239	-0.133766	no	0.265696	0.5204	ACAT1
ENSG00000075240.17_5	0	0	0	0	0.038887	0	ENSG00000075240	3.5344	no	0.360505	NA	GRAMD4
ENSG00000075275.17_7	0.518499	0.501733	0.462072	0.237659	0.299725	0.259692	ENSG00000075275	-0.661295	no	0.0182222	0.079549	CELSR1
ENSG00000075292.19_5	0.549719	0.799963	0.708529	1.80289	1.60426	0.912313	ENSG00000075292	0.244936	no	0.42096	0.682769	ZNF638
ENSG00000075303.13_5	0.472393	0.366367	0.174993	0.146154	0.285215	0.222233	ENSG00000075303	-0.253105	no	0.652058	0.846105	SLC25A40
ENSG00000075336.12_5	3.30414	2.95766	4.3094	4.86052	6.86814	4.70058	ENSG00000075336	0.467876	no	0.0223987	0.0933449	TIMM21
ENSG00000075340.23_6	0	0	0.008396	0.027054	0.112059	0.020336	ENSG00000075340	3.50536	no	0.0112771	0.0544158	ADD2
ENSG00000075388.4_5	0	0	0	0	0.026554	0	ENSG00000075388	2.54252	no	0.521015	NA	FGF4
ENSG00000075391.16_7	0.046437	0.021147	0.051913	0.095433	0.078406	0.053011	ENSG00000075391	0.687138	no	0.227005	0.470663	RASAL2
ENSG00000075399.14_9	0.23751	0.226413	0.435555	0.303862	0.541543	0.560864	ENSG00000075399	0.521416	no	0.304602	0.566267	VPS9D1
ENSG00000075407.18_4	0.543695	0.625605	0.390733	0.857282	0.881967	0.552342	ENSG00000075407	0.216162	no	0.415652	0.678199	ZNF37A
ENSG00000075413.18_7	0.852292	0.426592	0.586376	1.70149	1.44623	1.2859	ENSG00000075413	0.991597	no	0.00125373	0.00887516	MARK3
ENSG00000075415.13_8	247.537	175.849	335.925	252.996	231.544	188.868	ENSG00000075415	-0.293583	no	0.0077324	0.0401936	SLC25A3
ENSG00000075420.13_4	0.240252	0.431891	0.394561	0.738692	0.502689	0.516134	ENSG00000075420	0.256206	no	0.435505	0.695792	FNDC3B
ENSG00000075426.12_5	0.1328	0.079784	0.078569	0.069495	0.11726	0.092841	ENSG00000075426	-0.294014	no	0.626657	0.829732	FOSL2
ENSG00000075539.15_6	0.18654	0.063326	0.032634	0.242179	0.173338	0.077182	ENSG00000075539	0.490346	no	0.399037	0.663016	FRYL
ENSG00000075568.17_5	0.386199	0.213142	0.214842	0.385981	0.342793	0.306191	ENSG00000075568	0.0990337	no	0.78732	0.911117	TMEM131
ENSG00000075618.18_4	1.52885	0.7065	0.877054	0.36923	0.169152	0.591294	ENSG00000075618	-1.67382	down	0.000411982	0.00335912	FSCN1
ENSG00000075624.16_8	17677.5	19183	19969.5	4768.65	3703.85	7549.6	ENSG00000075624	-2.04488	down	2.60261e-09	6.17699e-08	ACTB
ENSG00000075643.6_5	0.008601	0.008863	0.035612	0.047333	0.036636	0	ENSG00000075643	0.30062	no	0.833461	0.932796	MOCOS
ENSG00000075651.16_6	0.273816	0.411827	0.20807	1.34487	0.448279	0.46494	ENSG00000075651	0.684415	no	0.278781	0.535972	PLD1
ENSG00000075702.18_6	0.924491	1.07263	1.01536	0.840043	0.336523	1.26928	ENSG00000075702	-0.550418	no	0.109942	0.291686	WDR62
ENSG00000075711.21_8	0.546098	0.389023	0.271975	0.606718	0.50488	0.366513	ENSG00000075711	-0.125285	no	0.744095	0.892642	DLG1
ENSG00000075785.13_4	19.5152	18.7717	18.9075	22.7353	26.1995	19.9453	ENSG00000075785	0.0476266	no	0.718789	0.878546	RAB7A
ENSG00000075790.10_7	2.1301	4.94125	4.62786	4.54035	7.26126	4.57379	ENSG00000075790	0.298356	no	0.219056	0.459166	BCAP29
ENSG00000075826.17_6	0.012843	0.028662	0	0.042878	0.032112	0.117557	ENSG00000075826	1.53174	no	0.226647	0.47021	SEC31B
ENSG00000075856.12_8	1.03856	1.61951	1.25183	2.60396	2.22622	1.86342	ENSG00000075856	0.557718	no	0.0246613	0.099962	SART3
ENSG00000075886.11_4	0	0	0	0	0.1478	0	ENSG00000075886	3.94901	no	0.255365	NA	TUBA3D
ENSG00000075914.13_5	44.28	50.4662	46.5556	74.898	78.7224	66.4894	ENSG00000075914	0.457146	no	0.000122194	0.00116065	EXOSC7
ENSG00000075945.13_5	0.10467	0.183982	0.064134	0.270417	0.27753	0.138149	ENSG00000075945	0.716427	no	0.266473	0.521001	KIFAP3
ENSG00000075975.16_4	1.60964	1.81044	1.50909	2.32261	1.58312	1.61835	ENSG00000075975	-0.0824454	no	0.746985	0.89424	MKRN2
ENSG00000076003.5_5	2.25403	1.98742	2.1759	3.88267	3.89763	2.89612	ENSG00000076003	0.547678	no	0.00342247	0.0206026	MCM6
ENSG00000076043.10_7	46.0943	41.2926	39.6762	31.2015	30.4571	33.4663	ENSG00000076043	-0.685103	no	2.32475e-07	3.89295e-06	REXO2
ENSG00000076053.10_4	0.398843	0.718552	0.771231	1.45575	1.79693	1.57294	ENSG00000076053	1.34449	up	6.76958e-05	0.000691257	RBM7
ENSG00000076067.13_5	0.326765	0.179635	0.235918	0.206607	0.095041	0.162588	ENSG00000076067	-1.10619	no	0.0113514	0.0547024	RBMS2
ENSG00000076108.11_9	0.969074	0.941705	1.56633	0.653167	0.412507	0.765407	ENSG00000076108	-0.797132	no	0.00207905	0.0136158	BAZ2A
ENSG00000076201.15_5	0.440151	0.717725	0.550356	0.48039	0.508299	0.432062	ENSG00000076201	-0.495668	no	0.122152	0.312177	PTPN23
ENSG00000076242.16_6	0.201693	0.2428	0.05781	1.01528	1.01778	0.362027	ENSG00000076242	1.32877	no	0.0241628	0.0983057	MLH1
ENSG00000076248.11_6	2.22735	1.94529	2.11201	1.53618	1.35374	2.00298	ENSG00000076248	-0.59842	no	0.0300026	0.116325	UNG
ENSG00000076258.10_4	0	0.072341	0	0.09418	0	0	ENSG00000076258	-0.0767043	no	0.976046	0.990179	FMO4
ENSG00000076321.11_5	0.735725	0.578326	0.716649	1.24582	0.633195	0.59046	ENSG00000076321	0.340243	no	0.355509	0.620023	KLHL20
ENSG00000076344.16_7	0	0.102085	0	0.02372	0.016078	0.046604	ENSG00000076344	-0.4069	no	0.804127	0.920347	RGS11
ENSG00000076351.13_8	0.031181	0.017055	0.031175	0.290486	0.508634	0	ENSG00000076351	1.87655	no	0.0785631	0.233302	SLC46A1
ENSG00000076382.17_8	1.21783	1.70592	1.4635	2.10832	2.29747	2.3085	ENSG00000076382	0.331893	no	0.121235	0.31079	SPAG5
ENSG00000076513.17_5	0.496002	0.365805	0.127289	0.4881	1.1503	0.473	ENSG00000076513	0.949527	no	0.0358611	0.133398	ANKRD13A
ENSG00000076554.15_7	0.29979	0.758944	1.12899	1.03152	1.52687	0.897435	ENSG00000076554	0.769241	no	0.0292762	0.114305	TPD52
ENSG00000076555.15_6	0.135516	0.044633	0.120895	0.065839	0.098387	0.130924	ENSG00000076555	-0.109278	no	0.854779	0.943023	ACACB
ENSG00000076604.15_5	0.96486	0.847099	0.940707	1.05854	0.973785	0.857259	ENSG00000076604	0.0545252	no	0.886048	0.953445	TRAF4
ENSG00000076641.4_5	0	0	0	0.01455	0	0	ENSG00000076641	3.4045	no	0.387189	NA	PAG1
ENSG00000076650.7_4	0.395163	0.374995	0.50619	0.413794	0.825525	0.539036	ENSG00000076650	0.247812	no	0.556693	0.784779	GPATCH1
ENSG00000076662.10_6	12.4039	12.343	13.9796	19.6522	17.2838	18.0049	ENSG00000076662	0.227607	no	0.0885655	0.252789	ICAM3
ENSG00000076685.18_7	0.950489	1.11372	0.5312	1.61843	2.10746	1.07212	ENSG00000076685	0.693458	no	0.0275386	0.108699	NT5C2
ENSG00000076706.17_7	0.734888	1.30553	0.799759	1.69362	1.70061	1.36931	ENSG00000076706	0.547976	no	0.0587397	0.191592	MCAM
ENSG00000076716.9_5	0.028175	0	0.087497	0.060386	0.018817	0.047783	ENSG00000076716	-0.109288	no	0.930367	0.972674	GPC4
ENSG00000076770.14_6	0.237963	0.030503	0.282086	0.38319	0.05416	0.030955	ENSG00000076770	-0.537563	no	0.414771	0.677095	MBNL3
ENSG00000076826.9_3	0.032554	0.081324	0.075563	0.195741	0.074023	0.065757	ENSG00000076826	0.520462	no	0.534515	0.770967	CAMSAP3
ENSG00000076864.19_8	1.95923	1.70143	1.94202	0.474584	0.266292	0.306216	ENSG00000076864	-2.44149	down	4.26876e-19	3.2007e-17	RAP1GAP
ENSG00000076924.12_5	0.582168	1.14435	0.759633	0.895396	0.586211	0.885102	ENSG00000076924	-0.295586	no	0.44302	0.701973	XAB2
ENSG00000076928.18_4	0.473064	0.608586	0.889432	0.37398	0.159517	0.493885	ENSG00000076928	-1.19862	down	0.0072971	0.0383981	ARHGEF1
ENSG00000076944.16_7	10.9302	9.91868	13.3079	5.15282	5.55478	8.4012	ENSG00000076944	-1.05008	down	1.13404e-06	1.68083e-05	STXBP2
ENSG00000076984.17_3	0.511337	0.232682	0.296657	0.245815	0.428167	0.501522	ENSG00000076984	0.0635193	no	0.910039	0.964541	MAP2K7
ENSG00000077044.10_4	1.1569	1.01895	1.34577	0.874555	0.922075	0.540202	ENSG00000077044	-0.713347	no	0.0125337	0.059265	DGKD
ENSG00000077063.11_8	0	0	0	0.05552	0	0.010058	ENSG00000077063	4.68053	no	0.0759092	0.227963	CTTNBP2
ENSG00000077092.19_6	0	0	0.072557	0.044452	0.087665	0.036062	ENSG00000077092	1.07975	no	0.508685	0.752655	RARB
ENSG00000077097.15_9	0.663622	0.536367	0.59002	1.21461	1.49147	0.971795	ENSG00000077097	0.800317	no	0.00180161	0.0120831	TOP2B
ENSG00000077147.16_8	0.0205	0.037247	0.040736	0.090555	0.10404	0	ENSG00000077147	0.338872	no	0.768965	0.903481	TM9SF3
ENSG00000077150.20_7	0.083	0.170297	0.174723	0.148252	0.111309	0.430953	ENSG00000077150	0.285719	no	0.693713	0.865876	NFKB2
ENSG00000077152.11_7	58.2422	58.3146	61.8205	93.5365	95.8765	80.2211	ENSG00000077152	0.368121	no	0.00222614	0.0144044	UBE2T
ENSG00000077157.22_8	0.021555	0.171994	0.156906	0.132898	0.101683	0.047256	ENSG00000077157	0.207535	no	0.737149	0.888397	PPP1R12B
ENSG00000077232.18_7	0.312032	0.878999	0.311771	1.19851	0.750952	0.443725	ENSG00000077232	0.530918	no	0.0116081	0.0556473	DNAJC10
ENSG00000077235.18_7	1.44535	1.46314	1.56874	1.37241	1.10502	1.44218	ENSG00000077235	-0.436106	no	0.0225762	0.0937974	GTF3C1
ENSG00000077238.14_7	0	0	0.147123	0.066792	0.051825	0.437003	ENSG00000077238	0.844294	no	0.533818	0.770596	IL4R
ENSG00000077254.14_6	1.40148	0.708563	1.08967	1.02882	0.95271	1.18974	ENSG00000077254	-0.139397	no	0.617859	0.824297	USP33
ENSG00000077264.15_6	0	0.005484	0	0	0	0.005423	ENSG00000077264	-0.339694	no	0.927132	NA	PAK3
ENSG00000077312.9_6	5.54374	7.75961	4.69041	2.93083	1.80156	3.12843	ENSG00000077312	-1.51143	down	8.7036e-07	1.32456e-05	SNRPA
ENSG00000077348.9_5	25.6316	26.431	26.0246	16.7882	15.0655	16.9639	ENSG00000077348	-0.914717	no	5.51486e-10	1.47036e-08	EXOSC5
ENSG00000077380.15_7	1.2265	1.35244	0.744574	1.61859	2.85878	3.18477	ENSG00000077380	0.353306	no	0.253961	0.506105	DYNC1I2
ENSG00000077454.16_7	0.029092	0.016173	0	0	0	0	ENSG00000077454	-4.34398	no	0.190003	NA	LRCH4
ENSG00000077458.13_5	0.470691	0.427239	0.309513	0.812469	1.59773	0.449249	ENSG00000077458	0.841068	no	0.126357	0.319413	FAM76B
ENSG00000077463.15_9	1.12005	0.463604	0.642937	0.517296	0.354841	0.26229	ENSG00000077463	-1.07535	no	0.0932748	0.261277	SIRT6
ENSG00000077514.9_7	2.83052	2.45996	2.67038	4.26405	3.71717	4.59922	ENSG00000077514	0.326943	no	0.0936185	0.261925	POLD3
ENSG00000077522.13_4	0	0	0	0.01838	0.033325	0.117596	ENSG00000077522	4.53229	no	0.0594218	0.193097	ACTN2
ENSG00000077549.19_7	5.55999	5.30603	4.77211	3.64462	3.40675	3.82732	ENSG00000077549	-0.768102	no	9.7648e-05	0.000953113	CAPZB
ENSG00000077585.14_8	0	0.212801	0	0.091553	0.150313	0	ENSG00000077585	-0.0618996	no	0.972537	0.98838	GPR137B
ENSG00000077616.11_7	0	0	0	0	0.017361	0	ENSG00000077616	2.28271	no	0.565531	NA	NAALAD2
ENSG00000077684.16_6	0.435533	0.368561	0.371118	0.693894	0.809101	0.636174	ENSG00000077684	0.617835	no	0.0403033	0.146232	JADE1
ENSG00000077713.19_5	0.202561	0.161945	0.130112	0.297936	0.311544	0.363145	ENSG00000077713	0.664189	no	0.267862	0.52257	SLC25A43
ENSG00000077721.16_4	5.55649	5.4109	6.41533	7.32138	7.26711	5.54027	ENSG00000077721	0.0126169	no	0.946945	0.978992	UBE2A
ENSG00000077782.21_7	1.20043	1.33177	0.770128	1.0564	1.42116	1.11306	ENSG00000077782	0.067057	no	0.771315	0.904531	FGFR1
ENSG00000077800.13_6	0	0	0	0	0.054079	0	ENSG00000077800	1.55778	no	0.697988	NA	FKBP6
ENSG00000077935.17_5	0.035279	0	0	0.08211	0.107707	0.049789	ENSG00000077935	2.32587	no	0.0926648	0.260279	SMC1B
ENSG00000077942.19_9	1.08051	0.837849	1.11186	2.55776	1.89685	2.00249	ENSG00000077942	0.859505	no	0.00149778	0.0103204	FBLN1
ENSG00000078018.20_8	0	0.11166	0	0.258925	0.265608	0.220062	ENSG00000078018	3.01186	no	0.113862	0.297865	MAP2
ENSG00000078043.16_9	0.090832	0.035961	0.159443	0.040517	0.116389	0.059133	ENSG00000078043	-0.540966	no	0.392923	0.656776	PIAS2
ENSG00000078061.13_4	2.90447	2.89086	4.09891	4.60306	4.36109	6.23034	ENSG00000078061	0.403919	no	0.0783352	0.232959	ARAF
ENSG00000078070.13_7	1.43927	1.32943	1.62092	1.83676	2.17698	1.51573	ENSG00000078070	0.264126	no	0.332177	0.595731	MCCC1
ENSG00000078081.8_6	0	0.02428	0	0	0	0.027325	ENSG00000078081	-0.33803	no	0.919054	NA	LAMP3
ENSG00000078124.12_5	0.209956	0.515788	0.11038	0.392068	0.212418	0.58799	ENSG00000078124	0.489587	no	0.291579	0.551533	ACER3
ENSG00000078140.14_5	5.14036	5.15548	3.97038	5.60586	17.3148	4.91654	ENSG00000078140	0.0667867	no	0.644429	0.841871	UBE2K
ENSG00000078142.13_5	0.045511	0	0.025536	0.083378	0.092517	0.036608	ENSG00000078142	0.929442	no	0.35086	0.615715	PIK3C3
ENSG00000078177.14_5	0.649262	0.048775	0.068302	0.091842	0.1313	0.055132	ENSG00000078177	0.070029	no	0.902571	0.960281	N4BP2
ENSG00000078237.7_5	0.362712	0.475231	0.575519	1.11531	1.11264	0.945174	ENSG00000078237	0.927865	no	0.000108481	0.00104664	TIGAR
ENSG00000078246.17_5	0.609556	0.605696	0.63356	1.05397	1.09283	0.613764	ENSG00000078246	0.23117	no	0.498304	0.7447	TULP3
ENSG00000078269.15_6	0.275157	0.068254	0.107694	0.103989	0.186349	0.150878	ENSG00000078269	0.184646	no	0.820226	0.927177	SYNJ2
ENSG00000078304.19_7	4.56906	3.06153	4.15336	9.9567	14.5648	7.96859	ENSG00000078304	1.10731	up	6.41519e-08	1.18797e-06	PPP2R5C
ENSG00000078328.21_7	0.001737	0	0.077791	0.12089	0.012118	0	ENSG00000078328	0.573608	no	0.786753	0.910901	RBFOX1
ENSG00000078369.18_5	2.75298	2.55203	3.0602	6.66244	6.03523	5.25238	ENSG00000078369	0.85454	no	6.23927e-07	9.85515e-06	GNB1
ENSG00000078399.19_6	0.055505	0.168192	0.047443	0.111476	0.049551	0.115085	ENSG00000078399	0.916442	no	0.467173	0.720503	HOXA9
ENSG00000078401.7_4	0.183319	0.194707	0	0.065414	0.186233	0.192969	ENSG00000078401	-0.000580282	no	0.999581	0.999962	EDN1
ENSG00000078403.17_6	0.808901	0.493117	0.371248	0.459663	0.652279	0.717243	ENSG00000078403	-0.0787042	no	0.853363	0.942254	MLLT10
ENSG00000078487.17_6	0.07423	0.337656	0.166539	0.139364	0	0.084053	ENSG00000078487	-0.840804	no	0.504324	0.749618	ZCWPW1
ENSG00000078549.14_8	0	0	0	0	0	0.012706	ENSG00000078549	2.56544	no	0.517174	NA	ADCYAP1R1
ENSG00000078596.11_5	0	0	0.057471	0	0.039503	0	ENSG00000078596	-0.6684	no	0.843733	NA	ITM2A
ENSG00000078618.21_5	10.3767	7.41214	9.59774	10.676	11.0213	9.54092	ENSG00000078618	0.287059	no	0.0451834	0.15916	NRDC
ENSG00000078668.14_7	145.411	147.971	144.661	269.229	288.007	230.636	ENSG00000078668	0.605442	no	5.46357e-08	1.01894e-06	VDAC3
ENSG00000078674.17_5	2.00229	1.50335	2.64081	3.26416	3.4582	1.6699	ENSG00000078674	-0.0924307	no	0.64079	0.839548	PCM1
ENSG00000078687.17_6	0.034042	0.038621	0.091203	0.073156	0.039972	0.085256	ENSG00000078687	0.120736	no	0.863817	0.945979	TNRC6C
ENSG00000078699.22_4	0.440927	0.17795	0.217191	0.405341	0.494985	0.204287	ENSG00000078699	-0.173159	no	0.664948	0.853605	CBFA2T2
ENSG00000078747.15_6	0.265131	1.11451	0.869372	0.79774	1.69022	0.374598	ENSG00000078747	0.263826	no	0.556915	0.784894	ITCH
ENSG00000078795.16_5	0.1305	0	0	0.37	0.042309	0	ENSG00000078795	0.354567	no	0.860996	0.945228	PKD2L2
ENSG00000078804.13_5	0	0.128396	0.044755	0.236026	0.03896	0.07773	ENSG00000078804	0.726316	no	0.510897	0.754253	TP53INP2
ENSG00000078808.18_6	1.50041	1.22261	1.74307	0.878287	0.631967	1.14389	ENSG00000078808	-1.09358	down	0.00128749	0.00907912	SDF4
ENSG00000078814.17_6	0	0.029496	0.018887	0.005713	0.007463	0.003839	ENSG00000078814	-1.41555	no	0.425063	0.687299	MYH7B
ENSG00000078900.15_8	0	0.018301	0.015023	0.143446	0.103103	0.146187	ENSG00000078900	3.07085	up	0.00216273	0.0140635	TP73
ENSG00000078902.16_6	4.35718	3.96251	3.56631	1.57475	0.921634	2.14615	ENSG00000078902	-1.84083	down	1.04356e-13	4.65296e-12	TOLLIP
ENSG00000078967.13_5	1.20101	1.74851	0.838841	1.32414	0.741893	1.32522	ENSG00000078967	-0.546717	no	0.125028	0.316795	UBE2D4
ENSG00000079112.10_7	0	0	0.008557	0	0	0	ENSG00000079112	-2.55773	no	0.525619	NA	CDH17
ENSG00000079134.12_6	0.543192	0.673505	0.511683	1.27569	1.50394	0.877054	ENSG00000079134	0.739924	no	0.0533344	0.179442	THOC1
ENSG00000079150.18_7	1.329	1.24633	0.771522	5.30443	5.78459	2.98928	ENSG00000079150	1.61948	up	7.17598e-09	1.57494e-07	FKBP7
ENSG00000079156.17_5	0.178242	0.185856	0.568631	0.073124	0.105958	0.079634	ENSG00000079156	-0.862598	no	0.0501726	0.171857	OSBPL6
ENSG00000079215.14_5	1.3906	2.10777	1.26614	1.71663	2.51676	2.23091	ENSG00000079215	0.40675	no	0.149058	0.355727	SLC1A3
ENSG00000079246.16_6	33.359	36.5922	33.9058	52.1603	56.3406	47.048	ENSG00000079246	0.33919	no	0.00330823	0.0200304	XRCC5
ENSG00000079257.8_7	2.62867	2.41496	3.25258	4.21752	5.21911	2.93789	ENSG00000079257	0.33953	no	0.253627	0.505823	LXN
ENSG00000079277.21_10	6.35636	2.86582	3.93049	11.3629	10.9976	7.33669	ENSG00000079277	0.718091	no	0.000881018	0.00654969	MKNK1
ENSG00000079308.19_9	0.02823	0.089384	0.090455	0.028793	0.014146	0.057402	ENSG00000079308	-1.25423	no	0.0874413	0.25067	TNS1
ENSG00000079313.15_7	0.121836	0.096689	0.110291	0.042275	0.019587	0.073141	ENSG00000079313	-1.33579	no	0.183382	0.408677	REXO1
ENSG00000079332.15_8	18.7545	16.6196	16.5691	32.7405	37.6347	18.5691	ENSG00000079332	0.298225	no	0.0620052	0.198924	SAR1A
ENSG00000079335.20_8	0	0.106885	0	0.206273	0.285535	0.059704	ENSG00000079335	1.12179	no	0.43797	0.69775	CDC14A
ENSG00000079337.16_8	7.36953	5.57991	5.46734	1.13399	2.31247	1.88722	ENSG00000079337	-2.27518	down	1.21844e-38	3.73046e-36	RAPGEF3
ENSG00000079385.22_7	0	0	0	0	0.011302	0	ENSG00000079385	1.55778	no	0.697988	NA	CEACAM1
ENSG00000079387.14_8	0.770565	0.516819	0.578382	0.72552	1.00168	0.456272	ENSG00000079387	0.096797	no	0.766599	0.902369	SENP1
ENSG00000079393.20_9	0.228269	0.456213	0.446014	0	0.21182	0.160448	ENSG00000079393	-1.59499	no	0.0969753	0.267926	DUSP13
ENSG00000079432.7_7	0.114589	0.054459	0.173434	0.040213	0.043836	0.043782	ENSG00000079432	-0.796381	no	0.271728	0.527102	CIC
ENSG00000079435.10_7	0.040233	0	0.049108	0	0.025693	0.071632	ENSG00000079435	-0.143013	no	0.931587	0.97326	LIPE
ENSG00000079459.13_5	62.3038	63.349	64.7829	72.8169	74.3137	67.4372	ENSG00000079459	-0.117001	no	0.274384	0.530272	FDFT1
ENSG00000079462.7_7	150.947	144.705	149.658	187.182	190.975	218.478	ENSG00000079462	0.178037	no	0.13456	0.33255	PAFAH1B3
ENSG00000079482.13_6	0.101564	0.18885	0.292963	0.200036	0.160664	0.063035	ENSG00000079482	-0.80997	no	0.134757	0.332826	OPHN1
ENSG00000079616.13_3	19.8261	19.9451	20.4844	27.7886	30.2184	33.7864	ENSG00000079616	0.342563	no	0.0155504	0.0705337	KIF22
ENSG00000079691.18_7	0.267466	0.109888	0.179918	0.15153	0.10076	0.16967	ENSG00000079691	-0.527246	no	0.371755	0.636394	CARMIL1
ENSG00000079739.17_6	8.39165	8.66485	9.35545	5.10966	5.73159	5.73534	ENSG00000079739	-0.906114	no	1.00629e-08	2.12721e-07	PGM1
ENSG00000079785.15_6	9.22525	9.46531	10.1126	16.4628	20.0722	14.1059	ENSG00000079785	0.574098	no	0.000144837	0.00134581	DDX1
ENSG00000079805.17_6	1.81353	1.76803	0.956025	1.54246	3.11517	2.5261	ENSG00000079805	0.249964	no	0.375882	0.640667	DNM2
ENSG00000079819.19_8	1.23976	1.11192	0.982938	1.14901	1.21858	0.770408	ENSG00000079819	-0.361996	no	0.159905	0.372868	EPB41L2
ENSG00000079841.18_5	0	0	0	0	0	0.012791	ENSG00000079841	2.89121	no	0.464194	NA	RIMS1
ENSG00000079931.15_5	0	0.060824	0	0.084986	0.126397	0.111609	ENSG00000079931	2.14074	no	0.123839	0.314994	MOXD1
ENSG00000079950.14_5	0.109047	0.083155	0.439033	0.4923	0.151026	0.648233	ENSG00000079950	0.265153	no	0.504302	0.749618	STX7
ENSG00000079974.17_5	1.45803	1.71276	1.65378	2.45784	1.5649	2.05082	ENSG00000079974	-0.134988	no	0.60625	0.817022	RABL2B
ENSG00000079999.14_6	10.578	9.84189	11.6746	8.49449	5.33741	7.5862	ENSG00000079999	-0.825905	no	6.08771e-06	7.7877e-05	KEAP1
ENSG00000080007.8_4	0.180543	0.20774	0.474768	0.442476	0.450527	0.428235	ENSG00000080007	0.54351	no	0.348789	0.61345	DDX43
ENSG00000080189.15_7	2.00554	1.5836	1.5565	1.54755	1.38066	2.40972	ENSG00000080189	-0.662302	no	0.00906821	0.0456017	SLC35C2
ENSG00000080200.10_6	0.107971	0.071264	0.131655	0.18885	0.058475	0.069081	ENSG00000080200	-0.220552	no	0.687046	0.864336	CRYBG3
ENSG00000080224.17_6	0	0.074643	0.03835	0.094724	0.037658	0.068101	ENSG00000080224	1.04389	no	0.398461	0.662538	EPHA6
ENSG00000080293.10_6	0	0	0.029928	0	0.159096	0.057708	ENSG00000080293	4.19	no	0.0591062	0.192213	SCTR
ENSG00000080298.15_7	0.013797	0.053804	0.032979	0.036479	0.062257	0.035281	ENSG00000080298	0.130961	no	0.871462	0.94904	RFX3
ENSG00000080345.18_8	0.687935	0.87126	0.24748	0.396504	0.427499	0.334328	ENSG00000080345	-0.287056	no	0.30465	0.566267	RIF1
ENSG00000080371.6_4	0.296797	0.191192	0.416214	0.606746	0.372374	0.231854	ENSG00000080371	-0.328334	no	0.525741	0.765102	RAB21
ENSG00000080493.17_7	0	0.011453	0	0	0.010636	0	ENSG00000080493	-0.348195	no	0.916718	NA	SLC4A4
ENSG00000080503.24_7	0.422413	0.261223	0.290044	0.270418	0.423596	0.485525	ENSG00000080503	0.522891	no	0.266005	0.520609	SMARCA2
ENSG00000080546.13_5	0.257357	0	0.193491	0.086019	0	0.155244	ENSG00000080546	-1.60184	no	0.239842	0.48754	SESN1
ENSG00000080561.13_4	0	0.04317	0	0.213849	0	0.036843	ENSG00000080561	2.09027	no	0.265528	0.520182	MID2
ENSG00000080603.17_7	0.562526	0.369566	0.651361	0.338168	0.041873	0.350425	ENSG00000080603	-1.34919	no	0.103797	0.279953	SRCAP
ENSG00000080608.10_5	6.52825	7.06385	6.51279	9.15122	10.2852	8.07375	ENSG00000080608	0.209297	no	0.189964	0.418724	PUM3
ENSG00000080618.16_7	0	0	0	0.013034	0	0	ENSG00000080618	1.23815	no	0.759285	NA	CPB2
ENSG00000080644.16_8	0.027955	0.062926	0	0.064324	0	0.041903	ENSG00000080644	0.0211732	no	0.990606	0.995923	CHRNA3
ENSG00000080709.16_7	0.115682	0.106546	0.114968	0.09732	0.21468	0.074435	ENSG00000080709	0.187115	no	0.809469	0.922465	KCNN2
ENSG00000080802.18_5	0.186929	0.278292	0.106237	0.297073	0.156121	0.309697	ENSG00000080802	-0.202697	no	0.733682	0.886759	CNOT4
ENSG00000080815.19_7	0.4153	0.793457	0.705343	1.90998	1.85684	1.15229	ENSG00000080815	0.491554	no	0.100313	0.273932	PSEN1
ENSG00000080819.9_8	0.147907	0.094937	0.090191	0.208239	0.350279	0.234362	ENSG00000080819	1.17564	no	0.0942284	0.262865	CPOX
ENSG00000080822.17_8	7.17689	5.60814	6.82121	17.8047	22.071	11.3215	ENSG00000080822	0.976673	no	1.11876e-06	1.66544e-05	CLDND1
ENSG00000080823.23_6	0.824827	0.391767	0.544921	1.24327	0.871104	1.01908	ENSG00000080823	0.659349	no	0.203334	0.437639	MOK
ENSG00000080824.19_5	1760.29	1612.08	1576.21	488.397	395.279	483.91	ENSG00000080824	-2.08971	down	3.43009e-64	3.31636e-61	HSP90AA1
ENSG00000080839.12_6	0	0.111017	0.07637	0.230979	0.199956	0.087749	ENSG00000080839	1.18381	no	0.175571	0.397198	RBL1
ENSG00000080845.17_7	0.410413	0.304986	0.437227	0.421589	0.463832	0.651363	ENSG00000080845	0.580095	no	0.140189	0.340645	DLGAP4
ENSG00000080947.15_5	0.05152	0.077885	0	0.037584	0.024293	0.043136	ENSG00000080947	-0.533407	no	0.654483	0.847455	CROCCP3
ENSG00000080986.13_6	1.53318	1.49661	1.40981	3.25839	3.92239	2.07643	ENSG00000080986	0.78282	no	0.00362849	0.0215923	NDC80
ENSG00000081014.11_5	0.047313	0.084361	0.106763	0.182854	0.167325	0.049301	ENSG00000081014	0.490149	no	0.449496	0.707925	AP4E1
ENSG00000081019.13_7	0.429394	0.441633	0.639331	0.460136	0.377406	0.839617	ENSG00000081019	0.0611888	no	0.86022	0.944659	RSBN1
ENSG00000081026.19_5	0.0237	0.228681	0.109493	0.111786	0.14726	0.171551	ENSG00000081026	0.111718	no	0.866378	0.946843	MAGI3
ENSG00000081041.9_5	0	0	0	0.361511	0.075375	0	ENSG00000081041	4.31625	no	0.126574	0.319654	CXCL2
ENSG00000081051.8_5	0.382288	0.295847	1.32502	1.20343	1.49847	0	ENSG00000081051	0.130831	no	0.895709	0.95725	AFP
ENSG00000081052.13_5	0.015439	0.021001	0	0	0.012824	0	ENSG00000081052	-1.75348	no	0.391763	0.656012	COL4A4
ENSG00000081059.20_5	0.232293	0.19914	0.109266	0.295486	0.212305	0.115523	ENSG00000081059	0.0752194	no	0.901422	0.959782	TCF7
ENSG00000081087.15_6	0.12519	0.105624	0.055736	0.222728	0.065703	0.104954	ENSG00000081087	0.205333	no	0.779883	0.907427	OSTM1
ENSG00000081148.12_5	0.008568	0	0	0	0	0	ENSG00000081148	-3.32263	no	0.403769	NA	IMPG2
ENSG00000081154.12_4	6.89441	4.81705	4.45898	11.0596	11.8299	10.0892	ENSG00000081154	0.639797	no	0.00054458	0.00426789	PCNP
ENSG00000081177.18_4	0.494274	0.691229	0.417065	0.383308	0.55081	0.413233	ENSG00000081177	-0.449975	no	0.251625	0.503085	EXD2
ENSG00000081181.8_4	8.39152	8.00144	9.80217	31.9274	36.1757	31.5522	ENSG00000081181	1.2483	up	1.14674e-26	1.63299e-24	ARG2
ENSG00000081189.16_9	0	0.053346	0	0	0	0	ENSG00000081189	-3.5023	no	0.377814	NA	MEF2C
ENSG00000081307.12_5	0.156492	0.106021	0.055037	0.125507	0.419791	0.216388	ENSG00000081307	1.3068	no	0.0628943	0.200878	UBA5
ENSG00000081320.11_6	0.144641	0.12632	0.163776	0.250135	0.221854	0.177044	ENSG00000081320	0.314939	no	0.515678	0.758809	STK17B
ENSG00000081377.17_7	0.134163	0.092441	0.060336	0.096925	0.20745	0.14988	ENSG00000081377	0.410658	no	0.506503	0.751207	CDC14B
ENSG00000081386.12_4	0.107925	0.113303	0.069866	0.194147	0.078589	0.189187	ENSG00000081386	0.258164	no	0.675805	0.858741	ZNF510
ENSG00000081479.15_8	0	0	0	0	0	0.002528	ENSG00000081479	1.54725	no	0.699985	NA	LRP2
ENSG00000081665.14_8	0.130541	0.294012	0.210993	0.172358	0.53919	0.258418	ENSG00000081665	-0.611125	no	0.280391	0.53744	ZNF506
ENSG00000081692.12_5	12.0652	13.1283	13.8579	11.1407	9.36375	12.4494	ENSG00000081692	-0.482769	no	0.00267758	0.0168276	JMJD4
ENSG00000081721.12_4	6.29362	6.79965	4.93869	17.5003	18.6684	13.2961	ENSG00000081721	1.21256	up	1.92712e-10	5.48856e-09	DUSP12
ENSG00000081760.17_5	1.59208	1.26554	1.30963	2.50656	2.54262	3.6928	ENSG00000081760	0.605133	no	0.00510787	0.0286684	AACS
ENSG00000081791.9_8	1.65686	1.76716	2.54609	2.22597	1.42887	1.9411	ENSG00000081791	-0.196823	no	0.431594	0.692495	DELE1
ENSG00000081803.16_8	0	0	0	0.044896	0.077504	0	ENSG00000081803	5.6298	up	0.00811252	0.0416509	CADPS2
ENSG00000081818.4_4	0	0.011151	0.007719	0	0.003888	0.029905	ENSG00000081818	0.508693	no	0.835752	0.93381	PCDHB4
ENSG00000081842.13	0	0	0	0.041486	0	0	ENSG00000081842	3.93491	no	0.258979	NA	PCDHA6
ENSG00000081853.15_5	0	0	0	0.027474	0	0	ENSG00000081853	3.0423	no	0.440681	NA	PCDHGA2
ENSG00000081870.11_4	42.7792	40.6988	42.0096	96.3751	102.752	73.9283	ENSG00000081870	0.881386	no	8.90498e-11	2.65129e-09	HSPB11
ENSG00000081913.14_5	0.084393	0.008297	0.059235	0.081667	0.126768	0.183702	ENSG00000081913	1.0425	no	0.179184	0.402693	PHLPP1
ENSG00000081923.15_9	0.964232	0.829716	0.913662	0.884528	0.716036	0.525355	ENSG00000081923	-0.551242	no	0.0275868	0.108866	ATP8B1
ENSG00000081985.12_6	0	0	0	0	0.004786	0	ENSG00000081985	1.02506	no	0.800471	NA	IL12RB2
ENSG00000082014.16_6	0	0.093127	0	0.270891	0.044708	0.322235	ENSG00000082014	2.63582	no	0.0468518	0.163718	SMARCD3
ENSG00000082068.9_4	0.900144	0.92583	1.31703	1.01101	0.956483	0.802657	ENSG00000082068	0.0424911	no	0.903613	0.960834	WDR70
ENSG00000082146.13_6	0.416482	0.568141	0.315499	0.305371	0.415257	0.433765	ENSG00000082146	-0.351312	no	0.493769	0.741359	STRADB
ENSG00000082153.18_6	2.41118	2.26708	4.21617	4.40572	3.98681	3.42523	ENSG00000082153	0.350573	no	0.0239583	0.0977378	BZW1
ENSG00000082196.20_5	0	0	0.023258	0.031294	0.01373	0	ENSG00000082196	0.603963	no	0.834975	NA	C1QTNF3
ENSG00000082212.13_7	0.091815	0.198174	0.097309	0.211119	0.411986	0.150496	ENSG00000082212	0.82969	no	0.0714326	0.218411	ME2
ENSG00000082213.18_6	0.323371	0.221321	0.637801	0.328676	0.439021	0.495975	ENSG00000082213	-0.127531	no	0.787302	0.911117	C5orf22
ENSG00000082258.13_5	0.113744	0.095431	0.131065	0.525258	0.441276	0.280968	ENSG00000082258	0.745135	no	0.102939	0.278661	CCNT2
ENSG00000082269.16_5	0.379989	0.160178	0.14463	0.427842	0.493383	0.147758	ENSG00000082269	0.0991381	no	0.851327	0.941459	FAM135A
ENSG00000082397.17_9	0	0	0	0	0	0.076854	ENSG00000082397	1.54725	no	0.699985	NA	EPB41L3
ENSG00000082438.17_9	0.059759	0.093221	0.028153	0.268276	0.123741	0.014336	ENSG00000082438	0.244101	no	0.775936	0.90599	COBLL1
ENSG00000082458.12_5	0.839866	0.155931	0.391755	0.189784	0.44028	0.236703	ENSG00000082458	-0.195914	no	0.692386	0.865552	DLG3
ENSG00000082512.15_3	0.186348	0.300768	0.146667	0.753914	0.337915	0.525656	ENSG00000082512	0.916425	no	0.0712081	0.218036	TRAF5
ENSG00000082515.18_5	50.1373	26.7776	31.2125	99.0766	124.227	103.556	ENSG00000082515	1.294	up	4.96995e-15	2.58634e-13	MRPL22
ENSG00000082516.9_5	0.946237	0.73904	0.925749	0.965627	0.856422	0.808008	ENSG00000082516	-0.187089	no	0.440911	0.700288	GEMIN5
ENSG00000082556.13_7	0.217948	0.133243	0.240901	0.019743	0.028438	0.046444	ENSG00000082556	-2.82793	down	1.99751e-05	0.000230202	OPRK1
ENSG00000082641.16_7	0.622883	0.616864	0.803794	0.886759	0.849682	0.538824	ENSG00000082641	-0.0889294	no	0.763649	0.901228	NFE2L1
ENSG00000082701.16_7	0.23724	0.091049	0.183511	0.268048	0.525902	0.091168	ENSG00000082701	0.208173	no	0.686873	0.864296	GSK3B
ENSG00000082781.12_6	1.07844	0.751172	1.09053	1.70547	1.33533	1.8834	ENSG00000082781	0.414887	no	0.111605	0.29407	ITGB5
ENSG00000082805.20_8	0.348872	0.44718	0.440935	0.467828	0.453534	0.449741	ENSG00000082805	-0.115263	no	0.667078	0.854385	ERC1
ENSG00000082898.17_5	2.50896	2.2632	1.13403	2.29757	2.08655	1.32892	ENSG00000082898	-0.21998	no	0.313354	0.576141	XPO1
ENSG00000082996.19_7	1.05262	0.640067	1.10159	1.17367	2.14656	1.27	ENSG00000082996	0.527135	no	0.0825675	0.241198	RNF13
ENSG00000083067.22_6	0	0	0	0.002132	0	0	ENSG00000083067	1.23815	no	0.759285	NA	TRPM3
ENSG00000083093.10_7	0.712934	0.244028	0.31854	0.43768	0.275057	0.410971	ENSG00000083093	-0.170893	no	0.696207	0.867167	PALB2
ENSG00000083097.14_6	0.011356	0.010295	0.037306	0.032126	0.029581	0.017556	ENSG00000083097	-0.0124261	no	0.991001	0.996098	DOP1A
ENSG00000083099.11_5	4.08631	2.98321	3.68008	2.83617	4.21941	2.51173	ENSG00000083099	-0.304924	no	0.098008	0.269603	LYRM2
ENSG00000083123.15_4	0.257848	0.317412	0.088057	0.289951	0.1986	0.332753	ENSG00000083123	0.180366	no	0.776702	0.906161	BCKDHB
ENSG00000083168.11_8	0.100364	0.110448	0.090173	0.084941	0.102022	0.073426	ENSG00000083168	-0.473286	no	0.375427	0.640175	KAT6A
ENSG00000083223.18_5	0.249165	0.130145	0.097866	0.102455	0.271559	0.12419	ENSG00000083223	-0.180643	no	0.755858	0.898508	TUT7
ENSG00000083290.20_6	0.107715	0.11538	0.074737	0.154868	0.058742	0.270742	ENSG00000083290	0.0302457	no	0.959592	0.983493	ULK2
ENSG00000083307.12_7	0.17131	0.193779	0.289455	0.287614	0.236764	0.244851	ENSG00000083307	0.00471446	no	0.991502	0.99624	GRHL2
ENSG00000083312.17_3	1.3176	0.84243	0.750802	1.54269	1.89908	1.48225	ENSG00000083312	0.0807607	no	0.796486	0.915897	TNPO1
ENSG00000083444.17_5	16.3026	17.2087	15.4816	8.91255	7.38025	8.92937	ENSG00000083444	-1.1791	down	2.86039e-16	1.64204e-14	PLOD1
ENSG00000083454.22_8	0.258523	0.299159	0.395428	0.534905	0.481963	0.689795	ENSG00000083454	0.567645	no	0.270166	0.525032	P2RX5
ENSG00000083457.12_5	25.8849	28.7262	26.6332	41.292	50.7719	37.1493	ENSG00000083457	0.439654	no	0.00549661	0.0305146	ITGAE
ENSG00000083520.15_5	0.207648	0.071416	0.14064	0.192727	0.210433	0.140828	ENSG00000083520	0.331449	no	0.436778	0.696918	DIS3
ENSG00000083535.16_5	0.251242	0.312411	0.208258	0.197781	0.569596	0.100183	ENSG00000083535	-0.131094	no	0.836426	0.934032	PIBF1
ENSG00000083544.15_7	0.234805	0.180241	0.076443	0.277723	0.130774	0.41539	ENSG00000083544	0.231028	no	0.724867	0.882108	TDRD3
ENSG00000083635.8_6	0.594758	0.739584	0.674844	0.847046	0.94674	1.23299	ENSG00000083635	0.35625	no	0.258474	0.511918	NUFIP1
ENSG00000083642.19_4	0.092697	0.033318	0.288491	0.186472	0.15327	0.092449	ENSG00000083642	0.83955	no	0.201311	0.435011	PDS5B
ENSG00000083720.13_5	1.56613	1.0567	1.77716	0.922776	1.19848	1.44557	ENSG00000083720	-0.54374	no	0.0679231	0.211554	OXCT1
ENSG00000083750.12_7	0.694874	1.35421	0.950593	1.10554	1.79908	1.35476	ENSG00000083750	0.473835	no	0.181494	0.406442	RRAGB
ENSG00000083799.17_8	0.091205	0.049513	0.094093	0.19403	0.230735	0.160952	ENSG00000083799	0.824115	no	0.132099	0.328637	CYLD
ENSG00000083807.10_8	55.7389	45.0747	44.6053	77.1854	81.1724	71.7131	ENSG00000083807	0.410828	no	0.00235734	0.0151202	SLC27A5
ENSG00000083812.12_5	0.350424	0.525211	0.328167	0.412287	0.250807	0.128477	ENSG00000083812	-1.00453	no	0.0986047	0.270717	ZNF324
ENSG00000083814.13_5	0.354085	0.246685	0.197737	0.489867	0.618338	0.318674	ENSG00000083814	0.681688	no	0.169127	0.387837	ZNF671
ENSG00000083817.9_5	0.197704	0.116114	0.289901	0.326214	0.235036	0.082125	ENSG00000083817	-0.162113	no	0.82189	0.928487	ZNF416
ENSG00000083828.16_6	0.356124	0.334909	1.03313	0.658914	0.598556	0.756812	ENSG00000083828	0.501488	no	0.259747	0.513316	ZNF586
ENSG00000083838.16_5	0.642474	0.460851	0.354456	0.043096	0.05017	0.128855	ENSG00000083838	-2.07555	down	0.00111971	0.00807619	ZNF446
ENSG00000083844.10_6	0.092828	0.100987	0.083868	0.156768	0.078521	0.107714	ENSG00000083844	-0.130966	no	0.769922	0.903896	ZNF264
ENSG00000083845.9_6	3528.14	3505.27	3605.39	2243.5	1701.06	1971.71	ENSG00000083845	-1.11606	down	1.90717e-21	1.72834e-19	RPS5
ENSG00000083857.14_7	0.133366	0.186593	0.046413	0.233661	0.175467	0.254112	ENSG00000083857	0.329167	no	0.451912	0.709808	FAT1
ENSG00000083896.12_5	1.26774	1.59486	1.43124	1.97248	1.80736	2.19956	ENSG00000083896	0.147001	no	0.48134	0.731773	YTHDC1
ENSG00000083937.9_4	5.66632	7.66178	6.35733	6.29751	8.69351	8.35469	ENSG00000083937	0.157901	no	0.389112	0.653862	CHMP2B
ENSG00000084070.12_6	0.707655	0.489983	0.51528	0.869051	0.803808	1.02757	ENSG00000084070	0.452025	no	0.193533	0.424198	SMAP2
ENSG00000084072.17_5	52.7266	59.7731	53.6127	110.489	122.894	81.3226	ENSG00000084072	0.5845	no	4.84054e-06	6.31091e-05	PPIE
ENSG00000084073.9_4	0.806853	0.726317	0.948566	1.64327	2.28597	1.22009	ENSG00000084073	0.812302	no	0.00705984	0.0373852	ZMPSTE24
ENSG00000084090.13_7	6.54432	8.1752	7.20252	6.82064	6.38288	5.85596	ENSG00000084090	-0.47515	no	0.00260485	0.0164947	STARD7
ENSG00000084092.7_5	0.417106	0.176644	0.371309	0.678467	0.734792	0.795927	ENSG00000084092	0.950683	no	0.0494961	0.170317	NOA1
ENSG00000084093.18_5	0.752836	0.510305	0.504672	0.3683	0.663383	0.548005	ENSG00000084093	-0.396585	no	0.193822	0.424579	REST
ENSG00000084110.11_5	0	0.017497	0.026461	0	0	0	ENSG00000084110	-4.54186	no	0.143606	NA	HAL
ENSG00000084112.15_8	0.289688	1.02868	0.313701	0.139911	0.231518	0.13748	ENSG00000084112	-1.62478	down	0.000120432	0.00114688	SSH1
ENSG00000084207.18_6	5168.04	4606.19	4921.57	3285.73	2669.65	3671.14	ENSG00000084207	-0.840155	no	9.79883e-10	2.52107e-08	GSTP1
ENSG00000084234.17_6	42.3285	35.8574	34.1419	14.3621	9.80895	16.3779	ENSG00000084234	-1.4613	down	1.10248e-15	6.00965e-14	APLP2
ENSG00000084444.14_5	0.46633	0.159945	0.275287	0.257832	0.265792	0.235012	ENSG00000084444	-0.479764	no	0.312429	0.575025	FAM234B
ENSG00000084453.16_7	0.150973	0.18612	0.009319	0.01186	0.005342	0	ENSG00000084453	-1.77074	no	0.276427	0.532996	SLCO1A2
ENSG00000084463.8_9	3.77447	4.3944	3.90262	4.70143	3.80385	3.68639	ENSG00000084463	-0.234523	no	0.165725	0.382794	WBP11
ENSG00000084623.11_3	549.89	549.128	546.17	405.665	335.802	375.535	ENSG00000084623	-0.795814	no	2.06114e-12	7.84279e-11	EIF3I
ENSG00000084628.10_5	0.042105	0	0	0	0.015529	0	ENSG00000084628	-1.32759	no	0.686387	NA	NKAIN1
ENSG00000084636.18_7	0	0	0	0	0	0.01499	ENSG00000084636	2.56544	no	0.517174	NA	COL16A1
ENSG00000084652.16_4	4.8869	4.683	4.864	6.70301	5.73115	6.80793	ENSG00000084652	0.157191	no	0.278887	0.536085	TXLNA
ENSG00000084676.15_4	0.044917	0.065399	0.076528	0.088861	0.099855	0.101426	ENSG00000084676	0.376086	no	0.542914	0.776558	NCOA1
ENSG00000084693.16_5	0.418377	0.742354	0.606588	1.5425	1.37212	1.27749	ENSG00000084693	0.775265	no	0.015881	0.0716263	AGBL5
ENSG00000084710.14_4	0	0	0	0.015922	0.012887	0.05511	ENSG00000084710	5.43367	up	0.0061044	0.0331572	EFR3B
ENSG00000084731.15_6	0	0.068194	0.082098	0.076111	0.144333	0.02329	ENSG00000084731	0.44894	no	0.678508	0.859659	KIF3C
ENSG00000084733.11_4	0.597273	0.898337	0.662671	0.701343	0.809083	1.13398	ENSG00000084733	0.0566779	no	0.866413	0.946843	RAB10
ENSG00000084734.9_5	0	0	0	0	0.021179	0	ENSG00000084734	1.96545	no	0.622153	NA	GCKR
ENSG00000084754.12_7	6.74674	7.18845	7.48525	8.89031	7.56267	6.91549	ENSG00000084754	-0.103381	no	0.486063	0.735198	HADHA
ENSG00000084764.12_7	0	0.025975	0	0	0	0	ENSG00000084764	-3.08644	no	0.439481	NA	MAPRE3
ENSG00000084774.14_6	2.18962	1.9073	2.48618	2.26606	2.32427	3.03695	ENSG00000084774	-0.00346669	no	0.985187	0.994116	CAD
ENSG00000085063.17_7	36.8474	33.8592	32.2118	45.6611	53.3571	38.5507	ENSG00000085063	0.251793	no	0.0902164	0.255792	CD59
ENSG00000085117.12_6	2.13389	1.24487	1.15389	1.05333	0.509087	0.945452	ENSG00000085117	-1.13457	down	0.00189125	0.0125969	CD82
ENSG00000085185.15_7	1.31515	0.929053	0.439965	0.387985	0.278973	0.432962	ENSG00000085185	-0.842609	no	0.012275	0.0583723	BCORL1
ENSG00000085224.22_7	1.1818	0.8736	1.29836	0.963439	1.47426	1.25591	ENSG00000085224	0.0632466	no	0.773401	0.905044	ATRX
ENSG00000085231.14_6	18.1659	14.471	17.1913	48.7453	58.7537	30.531	ENSG00000085231	1.08525	up	1.68075e-09	4.16109e-08	AK6
ENSG00000085274.15_2	1.25561	1.51903	1.31716	3.94888	3.045	1.88244	ENSG00000085274	0.897886	no	0.000209163	0.00185083	MYNN
ENSG00000085276.19_9	1.78169	1.41139	2.05405	3.71721	4.28833	2.25695	ENSG00000085276	0.765772	no	0.000279389	0.00238051	MECOM
ENSG00000085365.18_5	0.456573	0.685877	0.595724	1.79629	0.989537	1.56397	ENSG00000085365	0.583769	no	0.161253	0.375203	SCAMP1
ENSG00000085377.14_6	0.08719	0.161329	0.207023	0.240648	0.372487	0.445415	ENSG00000085377	0.877549	no	0.0565351	0.186655	PREP
ENSG00000085382.12_6	0.026166	0.048123	0.024191	0.022425	0.035836	0	ENSG00000085382	-0.973106	no	0.464238	0.718498	HACE1
ENSG00000085415.16_6	2.73681	2.35048	2.53533	3.29807	4.30398	3.70838	ENSG00000085415	-0.0870028	no	0.637386	0.837658	SEH1L
ENSG00000085433.15_8	0.100473	0.141856	0.197514	0.099026	0.068491	0.075524	ENSG00000085433	-1.11736	no	0.0970794	0.267973	WDR47
ENSG00000085449.15_7	0.631564	0.412336	1.05486	1.18605	1.26815	0.430381	ENSG00000085449	0.162221	no	0.671251	0.856727	WDFY1
ENSG00000085465.13_5	0	0	0	0	0.054249	0	ENSG00000085465	3.1219	no	0.428573	NA	OVGP1
ENSG00000085491.17_6	1.84088	1.44458	1.79971	1.47158	1.35764	1.27957	ENSG00000085491	-0.56391	no	0.00839719	0.0428645	SLC25A24
ENSG00000085511.20_5	0.138279	0.109301	0.117569	0.49477	0.495319	0.244999	ENSG00000085511	1.35154	up	0.00266627	0.0167738	MAP3K4
ENSG00000085552.17_5	0.059996	0	0.08818	0.140859	0.06878	0.198404	ENSG00000085552	1.24828	no	0.205869	0.440924	IGSF9
ENSG00000085563.15_7	0.080258	0.071318	0.065631	0.126325	0.17003	0.308877	ENSG00000085563	0.718802	no	0.259523	0.513014	ABCB1
ENSG00000085644.14_4	0.114737	0.102673	0.069609	0.253656	0.351152	0.24404	ENSG00000085644	0.995333	no	0.0496543	0.170623	ZNF213
ENSG00000085662.14_5	75.8038	78.7944	75.2586	78.3912	79.6401	83.4755	ENSG00000085662	-0.166088	no	0.150755	0.358264	AKR1B1
ENSG00000085719.13_6	11.065	6.86282	13.7201	14.0637	11.1957	11.3413	ENSG00000085719	-0.0682123	no	0.599256	0.812543	CPNE3
ENSG00000085721.13_5	0.518155	0.751022	0.387321	1.15241	1.20964	0.731246	ENSG00000085721	0.477736	no	0.162154	0.376582	RRN3
ENSG00000085733.16_4	12.2378	12.631	12.6409	69.8269	109.898	48.1431	ENSG00000085733	2.27122	up	1.99051e-42	7.46239e-40	CTTN
ENSG00000085741.13_5	0.044658	0	0	0	0	0	ENSG00000085741	-3.64246	no	0.358309	NA	WNT11
ENSG00000085760.15_5	5.14078	5.28618	5.81772	5.92215	4.38231	6.27749	ENSG00000085760	-0.333158	no	0.081398	0.23913	MTIF2
ENSG00000085788.14_9	0.3304	0.267452	0.230496	1.49694	1.28534	0.606458	ENSG00000085788	0.802317	no	0.0455218	0.160106	DDHD2
ENSG00000085831.15_8	0.609314	0.868441	0.742794	0.814735	0.870659	0.850337	ENSG00000085831	-0.122649	no	0.700912	0.870043	TTC39A
ENSG00000085832.17_8	0.133927	0.155122	0.103987	0.262266	0.085593	0.120375	ENSG00000085832	0.0881573	no	0.888263	0.954378	EPS15
ENSG00000085840.13_5	0.573728	0.482555	0.604681	0.868384	0.604749	0.713709	ENSG00000085840	0.155467	no	0.660696	0.850676	ORC1
ENSG00000085871.9_4	13.721	15.5271	15.1835	17.0771	22.4525	17.8845	ENSG00000085871	0.118325	no	0.521355	0.762718	MGST2
ENSG00000085872.15_7	0.786516	1.02969	0.978851	1.33026	1.50166	0.93638	ENSG00000085872	0.0723303	no	0.7957	0.915737	CHERP
ENSG00000085978.22_5	0.61954	1.74451	1.15084	0.625374	0.964514	0.548387	ENSG00000085978	-0.470526	no	0.149717	0.356764	ATG16L1
ENSG00000085982.13_6	0.598094	0.229535	0.49947	0.465645	0.475993	0.3382	ENSG00000085982	-0.0288949	no	0.937706	0.975061	USP40
ENSG00000085998.14_5	0.804149	0.54305	0.822007	1.75741	1.07825	1.58703	ENSG00000085998	0.641525	no	0.036385	0.13492	POMGNT1
ENSG00000085999.13_7	0.122842	0.420113	0.145604	0.295527	0.446929	0.608574	ENSG00000085999	0.846394	no	0.146546	0.351167	RAD54L
ENSG00000086015.22_5	0.83747	0.537875	0.532905	0.517227	0.524488	0.667163	ENSG00000086015	-0.23736	no	0.464793	0.718918	MAST2
ENSG00000086061.16_4	45.3806	43.9412	47.0381	32.8947	31.9369	33.0757	ENSG00000086061	-0.716103	no	1.71554e-10	4.93184e-09	DNAJA1
ENSG00000086062.12_3	2.14207	1.5034	2.04259	7.14141	10.1183	4.15118	ENSG00000086062	1.67498	up	1.23708e-11	4.24768e-10	B4GALT1
ENSG00000086065.14_4	6.85945	6.01183	6.92896	7.02169	8.22961	5.02857	ENSG00000086065	-0.213004	no	0.277966	0.534933	CHMP5
ENSG00000086102.19_4	1.02474	0.917827	0.974373	0.999144	1.01462	1.23203	ENSG00000086102	-0.0807012	no	0.765205	0.901635	NFX1
ENSG00000086159.13_4	0.022278	0.021613	0	0	0.049446	0	ENSG00000086159	-0.132829	no	0.950146	0.980351	AQP6
ENSG00000086189.10_6	6.4886	5.34881	5.53033	11.6486	15.1212	9.40221	ENSG00000086189	0.8325	no	9.3913e-08	1.69468e-06	DIMT1
ENSG00000086200.16_9	0.129774	0.192052	0.188512	0.169554	0.296897	0.203292	ENSG00000086200	0.152905	no	0.772091	0.904531	IPO11
ENSG00000086205.18_6	0.037208	0	0	0.99048	1.33363	0.76609	ENSG00000086205	5.89878	up	1.17347e-05	0.000142288	FOLH1
ENSG00000086232.13_8	0.965117	0.796972	0.67959	2.18903	1.7316	2.02043	ENSG00000086232	1.1414	up	1.76975e-06	2.51433e-05	EIF2AK1
ENSG00000086288.12_8	0.048527	0	0	0.04085	0	0.014489	ENSG00000086288	-0.212408	no	0.937538	0.97501	NME8
ENSG00000086289.12_6	0	0	0.032088	0.35186	0.309806	0.397468	ENSG00000086289	4.54795	up	2.34101e-05	0.000265459	EPDR1
ENSG00000086300.16_5	1.06389	1.20947	1.19256	1.89633	1.59166	0.973131	ENSG00000086300	0.0956769	no	0.763789	0.901228	SNX10
ENSG00000086475.15_5	2.56746	2.02595	2.49095	3.064	3.93957	2.90573	ENSG00000086475	0.258228	no	0.205828	0.440888	SEPHS1
ENSG00000086504.17_7	131.39	132.473	130.265	229.715	205.074	226.955	ENSG00000086504	0.438167	no	0.000193062	0.00172918	MRPL28
ENSG00000086544.3_4	0.339297	0.164088	0.440785	0.521569	0.35156	0.620912	ENSG00000086544	0.429112	no	0.371712	0.636379	ITPKC
ENSG00000086570.12_6	0.682562	0.882552	0.986931	1.44888	0.52596	0.840923	ENSG00000086570	-0.632561	no	0.00376284	0.0222333	FAT2
ENSG00000086589.12_6	2.61386	1.60279	2.55433	3.55695	3.34338	3.31347	ENSG00000086589	0.57633	no	0.0244992	0.0994368	RBM22
ENSG00000086598.11_4	15.7776	14.1616	14.3796	12.1772	11.3898	12.1026	ENSG00000086598	-0.543853	no	3.51316e-05	0.000382996	TMED2
ENSG00000086619.14_5	0.027694	0.071667	0	0.034579	0.061271	0.043717	ENSG00000086619	0.184879	no	0.879311	0.951473	ERO1B
ENSG00000086666.19_7	16.0483	14.4885	13.9897	14.8742	15.2561	9.21809	ENSG00000086666	-0.340318	no	0.0708611	0.217533	ZFAND6
ENSG00000086696.11_5	0	0	0	0	0	0.015023	ENSG00000086696	3.15684	no	0.423321	NA	HSD17B2
ENSG00000086712.13_5	0.559409	0.430605	0.561917	1.00158	1.05366	0.483127	ENSG00000086712	0.465458	no	0.179302	0.402908	TXLNG
ENSG00000086730.17_8	0.201147	0.304533	0.536179	0.131688	0.147484	0.11312	ENSG00000086730	-1.36643	no	0.0385262	0.140897	LAT2
ENSG00000086758.16_8	2.02438	1.61494	2.08655	2.19012	1.80452	1.79719	ENSG00000086758	-0.391355	no	0.0243534	0.0989322	HUWE1
ENSG00000086827.9_6	0.548828	0.533139	0.694839	0.97701	1.13693	0.948983	ENSG00000086827	0.539666	no	0.1018	0.276658	ZW10
ENSG00000086848.15_7	0.217898	0.257522	0.39517	0.580372	0.42321	0.704197	ENSG00000086848	0.407995	no	0.321196	0.584252	ALG9
ENSG00000086991.13_5	0	0	0	0.056038	0.175443	0.056733	ENSG00000086991	5.18405	no	0.0117379	0.0561378	NOX4
ENSG00000087008.16_5	0.815429	0.618683	0.490037	0.890616	0.65586	0.673259	ENSG00000087008	-0.125391	no	0.734814	0.887595	ACOX3
ENSG00000087053.19_6	0.623781	0.660184	0.550373	0.747996	0.838598	0.753061	ENSG00000087053	-0.0103895	no	0.972168	0.98838	MTMR2
ENSG00000087074.8_5	0.435273	0.682561	0.49327	0.275984	0.211543	0.345774	ENSG00000087074	-1.28843	no	0.010415	0.0509976	PPP1R15A
ENSG00000087076.9_6	4.82864	4.25491	2.83213	6.19296	6.11617	6.51871	ENSG00000087076	0.500312	no	0.059108	0.192213	HSD17B14
ENSG00000087077.14_7	1.89239	1.41924	1.31303	3.01986	3.08769	3.24602	ENSG00000087077	0.73109	no	0.00806852	0.0415062	TRIP6
ENSG00000087086.15_5	24775.1	25036.3	24586.5	18300.1	19754.9	26301.6	ENSG00000087086	-0.43683	no	0.00326561	0.0198181	FTL
ENSG00000087087.20_7	5.82913	7.2297	5.33668	5.69842	6.23518	6.30985	ENSG00000087087	-0.281785	no	0.102786	0.278452	SRRT
ENSG00000087088.20_6	1.81748	2.38045	1.23508	2.03578	1.83052	2.60318	ENSG00000087088	0.459211	no	0.264533	0.519039	BAX
ENSG00000087095.13_5	0.255639	0	0.109603	0.24156	0.260793	0.123622	ENSG00000087095	0.26771	no	0.779231	0.907226	NLK
ENSG00000087111.21_6	6.39659	7.29892	6.67486	4.89783	3.55094	4.35189	ENSG00000087111	-0.844976	no	1.18391e-06	1.73983e-05	PIGS
ENSG00000087152.15_4	0.107982	0.226972	0.149295	0.176154	0.187138	0.092348	ENSG00000087152	-0.314452	no	0.620236	0.825692	ATXN7L3
ENSG00000087157.19_5	0.889531	1.0459	0.534036	0.623978	0.523453	0.716234	ENSG00000087157	-0.89515	no	0.0279756	0.110069	PGS1
ENSG00000087191.13_7	344.398	344.48	304.295	555.882	496.099	496.867	ENSG00000087191	0.471282	no	6.04376e-06	7.73686e-05	PSMC5
ENSG00000087206.17_7	1.24439	0.633991	1.1048	1.17094	1.19605	1.15984	ENSG00000087206	0.0979735	no	0.777454	0.906495	UIMC1
ENSG00000087245.13_7	0	0	0	0.013902	0	0.024189	ENSG00000087245	3.24388	no	0.386442	NA	MMP2
ENSG00000087250.9_3	2.45976	0.507721	0.215506	0.590822	0.918264	1.01384	ENSG00000087250	-0.782667	no	0.309974	0.572096	MT3
ENSG00000087253.13_5	0	0	0	0.010896	0	0.056707	ENSG00000087253	4.67456	no	0.0757129	0.227485	LPCAT2
ENSG00000087258.15_6	0.060269	0.037516	0.034159	0	0.050033	0	ENSG00000087258	-1.71569	no	0.302757	0.564419	GNAO1
ENSG00000087263.17_4	2.04806	1.77353	1.98859	2.59588	2.77233	2.43527	ENSG00000087263	0.189652	no	0.286487	0.544743	OGFOD1
ENSG00000087266.17_10	0.466301	0.408948	0.626857	0.318926	0.336301	0.442532	ENSG00000087266	-0.490323	no	0.084352	0.244497	SH3BP2
ENSG00000087269.16_5	0.953443	0.572812	0.527618	0.898186	0.662313	1.45277	ENSG00000087269	0.373037	no	0.261175	0.515135	NOP14
ENSG00000087274.17_7	1.26002	1.28548	1.22225	1.89438	3.11826	2.69543	ENSG00000087274	0.458343	no	0.0228815	0.0946909	ADD1
ENSG00000087299.12_5	0.341103	0.675509	0.476121	0.449579	0.578588	0.457172	ENSG00000087299	-0.0383987	no	0.922983	0.969367	L2HGDH
ENSG00000087301.9_6	0.080809	0.075273	0.030232	0.164389	0.192349	0.098502	ENSG00000087301	0.989416	no	0.169673	0.388217	TXNDC16
ENSG00000087302.9_5	31.5894	31.6996	51.0783	33.8027	32.4074	27.8696	ENSG00000087302	-0.253212	no	0.030657	0.118263	RTRAF
ENSG00000087303.18_6	0.207339	0.00515	0.233124	0.083629	0	0	ENSG00000087303	-3.15523	no	0.071769	0.219112	NID2
ENSG00000087338.5_4	0.251108	0.188013	0.15175	0.274022	0.168932	0.110535	ENSG00000087338	-0.379433	no	0.49999	0.746248	GMCL1
ENSG00000087365.16_7	5.93072	5.47245	6.49057	10.9346	12.2312	10.7471	ENSG00000087365	0.767909	no	2.2093e-07	3.71367e-06	SF3B2
ENSG00000087448.11_5	1.05345	0.637023	1.49775	1.9509	1.34373	1.31901	ENSG00000087448	0.422893	no	0.0573536	0.188646	KLHL42
ENSG00000087460.25_8	8.60121	8.74161	7.90198	16.0274	17.6071	14.0594	ENSG00000087460	0.677555	no	4.83127e-06	6.3033e-05	GNAS
ENSG00000087470.18_8	4.05636	2.99523	3.20352	4.45647	4.04777	3.23678	ENSG00000087470	0.0996983	no	0.56491	0.790126	DNM1L
ENSG00000087494.16_6	0	0	0	0	0	0.207356	ENSG00000087494	4.74615	no	0.100816	0.274898	PTHLH
ENSG00000087502.18_6	3.6547	4.46874	2.36995	5.57916	5.88093	3.02834	ENSG00000087502	0.440528	no	0.0229858	0.0949799	ERGIC2
ENSG00000087510.7_4	0	0	0	0.14679	0.042394	0.09866	ENSG00000087510	5.78347	up	0.00152725	0.0104764	TFAP2C
ENSG00000087586.17_4	4.50622	3.61166	4.15024	5.99863	6.53406	5.03085	ENSG00000087586	0.31268	no	0.0953318	0.264859	AURKA
ENSG00000087842.11_5	35.3354	34.8587	36.6309	37.1454	43.3922	36.788	ENSG00000087842	-0.0717546	no	0.572515	0.794178	PIR
ENSG00000087884.14_7	44.623	38.6167	35.6016	80.8901	70.9512	55.9077	ENSG00000087884	0.556203	no	0.000600196	0.00465216	AAMDC
ENSG00000087903.13_7	0.227598	0.134104	0.038087	0.126958	0.074563	0.117003	ENSG00000087903	-0.594737	no	0.519027	0.761193	RFX2
ENSG00000087995.16_3	2.87003	2.15479	2.77853	1.31706	0.957321	2.1102	ENSG00000087995	-0.762959	no	0.00345661	0.0207795	METTL2A
ENSG00000088002.12_3	0.081116	0.207829	0.205087	2.39377	2.37143	4.28525	ENSG00000088002	3.64183	up	1.24787e-13	5.52369e-12	SULT2B1
ENSG00000088035.18_7	1.54627	1.21052	1.06293	1.82598	1.70335	1.74117	ENSG00000088035	0.189004	no	0.451266	0.709213	ALG6
ENSG00000088038.19_7	0.276514	0.793724	1.19392	0.203065	0.455402	0.336302	ENSG00000088038	-1.12427	no	0.0142137	0.0657096	CNOT3
ENSG00000088179.9_7	0.157596	0.076531	0.022927	0.049313	0.482912	0.112409	ENSG00000088179	0.412246	no	0.543181	0.776728	PTPN4
ENSG00000088205.13_4	27.0995	25.6071	25.3934	44.4654	62.4925	49.4604	ENSG00000088205	0.766186	no	2.97879e-08	5.81514e-07	DDX18
ENSG00000088247.17_6	0.804969	0.945329	0.741589	0.216053	0.362628	0.91258	ENSG00000088247	-1.015	no	0.0288373	0.112807	KHSRP
ENSG00000088256.9_4	1.22546	1.08678	1.04924	0.614089	0.891823	1.0277	ENSG00000088256	-0.558564	no	0.0503978	0.172339	GNA11
ENSG00000088280.19_6	0.349856	0.315194	0.501027	0.544642	0.729091	1.01845	ENSG00000088280	0.774627	no	0.0407463	0.147315	ASAP3
ENSG00000088298.13_5	4.23009	4.74754	5.22592	4.34171	3.48686	5.21768	ENSG00000088298	-0.352731	no	0.112916	0.29624	EDEM2
ENSG00000088305.18_5	0.050356	0.128927	0.127481	0.179922	0.12899	0.178311	ENSG00000088305	0.417854	no	0.524853	0.764538	DNMT3B
ENSG00000088320.4_4	0	0.039496	0.106995	0	0.030543	0.257605	ENSG00000088320	0.669336	no	0.700638	0.869946	REM1
ENSG00000088325.16_4	3.46869	3.57738	2.84837	6.09467	6.68039	5.03153	ENSG00000088325	0.607788	no	0.000490185	0.00389983	TPX2
ENSG00000088340.17_7	0.24698	0.28948	0.376197	0.395232	0.223349	0.168848	ENSG00000088340	-0.26053	no	0.618142	0.82434	FER1L4
ENSG00000088356.6_5	13.8979	12.2621	11.784	24.1547	27.4849	25.2615	ENSG00000088356	0.783693	no	1.05758e-08	2.22285e-07	PDRG1
ENSG00000088367.23_8	0.397768	0.202425	0.202464	0.128075	0.078909	0.135521	ENSG00000088367	-0.737094	no	0.129888	0.325071	EPB41L1
ENSG00000088386.17_6	0.444742	0.376649	0.492013	0.441515	0.513167	0.451743	ENSG00000088386	-0.127434	no	0.751199	0.897066	SLC15A1
ENSG00000088387.19_8	0	0.055309	0.083653	0.060697	0.058028	0.030498	ENSG00000088387	-0.298604	no	0.754795	0.898191	DOCK9
ENSG00000088448.14_6	10.5528	7.85873	8.45481	32.2423	52.7703	23.5153	ENSG00000088448	1.58702	up	2.68003e-12	9.96603e-11	ANKRD10
ENSG00000088451.11_5	1.53713	1.58957	1.58322	2.78403	3.46906	1.87058	ENSG00000088451	0.574547	no	0.0548288	0.182796	TGDS
ENSG00000088538.13_4	0.022267	0.007544	0	0.048802	0.080598	0.034859	ENSG00000088538	2.1656	no	0.0434076	0.154385	DOCK3
ENSG00000088543.15_5	0	0.044821	0	0.026475	0.051679	0	ENSG00000088543	0.370689	no	0.875554	0.950223	C3orf18
ENSG00000088682.14_5	22.2951	23.2462	24.5978	23.7921	21.8808	20.4534	ENSG00000088682	-0.325981	no	0.0112391	0.0542838	COQ9
ENSG00000088726.16_7	0	0.190087	0.08279	0.692362	0.495729	0.369664	ENSG00000088726	1.6867	no	0.0666217	0.208676	TMEM40
ENSG00000088727.12_6	6.43669	2.93156	5.33356	6.51433	5.33737	3.48826	ENSG00000088727	-0.0662193	no	0.828887	0.930984	KIF9
ENSG00000088756.12_4	0.151517	0.170276	0.124626	0	0	0.036098	ENSG00000088756	-6.31438	down	3.47086e-07	5.66249e-06	ARHGAP28
ENSG00000088766.12_6	0.937756	0.448054	0.428309	0.942611	0.854432	0.197519	ENSG00000088766	0.786123	no	0.306798	0.568361	CRLS1
ENSG00000088808.18_9	0.911036	0.714348	0.52822	0.402196	0.537342	0.33203	ENSG00000088808	-0.40403	no	0.259576	0.513062	PPP1R13B
ENSG00000088812.18_5	0.248894	0.379099	0.258837	0.365416	0.465591	0.518428	ENSG00000088812	0.291987	no	0.362153	0.627322	ATRN
ENSG00000088826.18_5	0.83177	0.749888	0.927997	6.4629	8.21308	7.61558	ENSG00000088826	1.02296	up	7.28572e-09	1.59522e-07	SMOX
ENSG00000088827.12_4	0	0	0	0	0.017321	0.015985	ENSG00000088827	3.92306	no	0.208115	NA	SIGLEC1
ENSG00000088832.17_7	869.59	895.446	883.184	762.828	762.148	791.087	ENSG00000088832	-0.427774	no	5.46759e-05	0.00057198	FKBP1A
ENSG00000088833.17_6	35.1913	34.3929	32.142	48.3615	63.1165	56.9253	ENSG00000088833	0.306817	no	0.0152015	0.0692247	NSFL1C
ENSG00000088836.14_10	1.02603	0.855829	0.924386	1.19966	0.877368	1.13764	ENSG00000088836	-0.0640111	no	0.826782	0.930009	SLC4A11
ENSG00000088854.12_5	0.134436	0.092777	0.104896	0.153704	0.07973	0.072256	ENSG00000088854	-0.498235	no	0.431455	0.692393	C20orf194
ENSG00000088876.13_6	0.346689	0.423026	0.381584	0.864334	1.3451	0.667133	ENSG00000088876	0.433962	no	0.234224	0.480462	ZNF343
ENSG00000088881.21_5	0.024315	0.032675	0	0.12599	0.201966	0.04865	ENSG00000088881	2.1865	no	0.0710878	0.217877	EBF4
ENSG00000088882.8_5	0.316519	0.342058	0.35955	0.346847	0.286129	0.295509	ENSG00000088882	-0.379018	no	0.471082	0.723794	CPXM1
ENSG00000088888.18_4	1.29906	1.26779	1.52143	0.80824	0.61338	0.988811	ENSG00000088888	-0.989193	no	2.3338e-06	3.25527e-05	MAVS
ENSG00000088899.15_5	0.01614	0.118872	0.075536	0.035544	0.064998	0.070435	ENSG00000088899	-0.544307	no	0.535471	0.771479	LZTS3
ENSG00000088930.8_4	2.94002	2.63533	2.19447	3.35308	3.0498	3.35792	ENSG00000088930	0.0915275	no	0.636886	0.837437	XRN2
ENSG00000088970.16_8	0.312352	0.101962	0.192	0.324554	0.116938	0.594566	ENSG00000088970	0.274103	no	0.676434	0.85885	KIZ
ENSG00000088986.11_6	2094.81	2060.27	2049.32	952.178	855.58	919.853	ENSG00000088986	-1.42015	down	4.06725e-42	1.49431e-39	DYNLL1
ENSG00000088992.18_5	0.755108	0.689746	0.43446	0	0	0.144684	ENSG00000088992	-4.25123	down	0.000112688	0.00108098	TESC
ENSG00000089006.16_5	4.12212	4.31019	5.57943	7.38836	7.31418	5.73807	ENSG00000089006	0.308727	no	0.112751	0.296017	SNX5
ENSG00000089009.15_6	1278.19	1236.89	1221.95	1193.32	1164.19	1286.12	ENSG00000089009	-0.273825	no	0.0123659	0.0586359	RPL6
ENSG00000089022.14_5	0.118223	0.347273	0.130735	0.452435	0.412699	0.383377	ENSG00000089022	0.804641	no	0.0421386	0.150923	MAPKAPK5
ENSG00000089041.17_5	0	0	0	0.133977	0.032257	0	ENSG00000089041	5.27254	no	0.0208403	0.0885375	P2RX7
ENSG00000089048.14_3	4.70848	4.57272	4.50944	7.87335	8.87934	7.53747	ENSG00000089048	0.570525	no	0.000117412	0.00112103	ESF1
ENSG00000089050.16_6	0.234184	0.289285	0.210085	0.77901	0.466183	0.538204	ENSG00000089050	0.44679	no	0.314327	0.576785	RBBP9
ENSG00000089053.13_5	6.75363	8.39961	7.33992	10.0429	9.56388	8.90257	ENSG00000089053	0.0983412	no	0.517773	0.760419	ANAPC5
ENSG00000089057.15_7	0.149974	0.084756	0.066689	0.194399	0.180367	0.186065	ENSG00000089057	0.804964	no	0.108232	0.288609	SLC23A2
ENSG00000089060.11_6	0.649076	0.901316	0.423032	0.61448	0.497592	0.494355	ENSG00000089060	-0.622004	no	0.127145	0.320778	SLC8B1
ENSG00000089063.15_6	22.6532	22.4261	21.323	23.9858	30.2377	18.7246	ENSG00000089063	-0.134212	no	0.411758	0.674333	TMEM230
ENSG00000089091.16_6	0.034535	0.03563	0	0.031575	0	0.017032	ENSG00000089091	-0.736118	no	0.704868	0.872124	DZANK1
ENSG00000089094.19_6	0.69606	0.767823	0.642818	0.395039	0.24966	0.427227	ENSG00000089094	-0.512101	no	0.14222	0.344078	KDM2B
ENSG00000089101.19_6	0	0	0	0	0	0.10504	ENSG00000089101	3.3811	no	0.39052	NA	CFAP61
ENSG00000089123.16_6	1.35927	1.13506	1.22003	2.68149	2.56773	2.12532	ENSG00000089123	0.694772	no	0.00615532	0.0333943	TASP1
ENSG00000089127.13_7	0	0	0	0	0	0.0708	ENSG00000089127	3.3811	no	0.39052	NA	OAS1
ENSG00000089154.11_5	0.88529	0.961576	0.951	0.943595	0.701481	0.840073	ENSG00000089154	-0.372007	no	0.0779871	0.232305	GCN1
ENSG00000089157.16_7	3679.69	3756.26	3609.23	2082.19	2005.27	2105.76	ENSG00000089157	-0.986192	no	1.36421e-18	9.82768e-17	RPLP0
ENSG00000089159.16_8	2.80188	3.26041	2.78075	1.13315	1.49909	2.61975	ENSG00000089159	-0.767929	no	0.00420181	0.0243416	PXN
ENSG00000089163.4_3	0.131306	0.220696	0.192	0.426837	0.248511	0.753775	ENSG00000089163	0.916447	no	0.254216	0.506502	SIRT4
ENSG00000089177.18_5	0.248855	0.443381	0.367123	0.534086	0.72978	0.267527	ENSG00000089177	0.155323	no	0.693753	0.865876	KIF16B
ENSG00000089195.15_5	2.53509	3.18115	2.99439	2.91027	2.70295	3.02667	ENSG00000089195	-0.243711	no	0.219411	0.459588	TRMT6
ENSG00000089199.10_7	0	0	0	0	0	0.035589	ENSG00000089199	2.89121	no	0.464194	NA	CHGB
ENSG00000089220.5_4	321.856	327.716	358.931	323.145	314.455	337.825	ENSG00000089220	-0.281548	no	0.0114684	0.0551791	PEBP1
ENSG00000089234.16_6	0.506421	0.4445	0.441431	0.522099	0.587551	0.413447	ENSG00000089234	-0.401091	no	0.266853	0.521332	BRAP
ENSG00000089248.7_5	182.493	183.264	195.775	85.0071	82.3926	103.974	ENSG00000089248	-1.28249	down	6.94735e-22	6.54476e-20	ERP29
ENSG00000089250.19_7	0	0	0	0	0	0.006754	ENSG00000089250	2.56544	no	0.517174	NA	NOS1
ENSG00000089280.19_3	9.82574	12.0542	9.08655	3.60503	2.20562	4.93496	ENSG00000089280	-1.56641	down	1.04889e-10	3.09777e-09	FUS
ENSG00000089289.16_4	3.46362	3.6333	2.86671	6.64316	7.30049	5.7488	ENSG00000089289	0.743139	no	0.000187076	0.0016846	IGBP1
ENSG00000089327.15_6	10.1839	8.37049	7.31047	36.7916	33.6115	36.2466	ENSG00000089327	1.78912	up	3.74296e-26	5.0932e-24	FXYD5
ENSG00000089335.21_6	0.174016	0.219541	0.043994	0.67224	0.56261	0.571686	ENSG00000089335	1.04082	no	0.0909652	0.25681	ZNF302
ENSG00000089351.14_5	1.57688	1.98989	1.90884	2.32726	2.88415	1.89774	ENSG00000089351	-0.033547	no	0.908463	0.963521	GRAMD1A
ENSG00000089356.18_6	3.03555	0.848287	1.09618	8.49731	13.9544	11.7525	ENSG00000089356	2.19425	up	7.26215e-13	2.93845e-11	FXYD3
ENSG00000089472.16_7	0	0	0	0.271651	0.038227	0	ENSG00000089472	4.80018	no	0.0560528	0.185602	HEPH
ENSG00000089486.17_7	0.404179	0.253655	0.260346	0.47308	0.60387	0.35224	ENSG00000089486	0.379838	no	0.420833	0.682743	CDIP1
ENSG00000089505.17_6	0	0	0	0	0	0.168461	ENSG00000089505	3.5745	no	0.34948	NA	CMTM1
ENSG00000089558.9_8	0	0	0	0.009608	0	0	ENSG00000089558	1.23815	no	0.759285	NA	KCNH4
ENSG00000089597.18_6	5.04998	4.28391	5.49177	3.36181	2.53763	3.88855	ENSG00000089597	-0.800574	no	5.33079e-05	0.000558305	GANAB
ENSG00000089639.11_6	0.249962	0.276289	0.103271	0.23366	0.225916	0.274514	ENSG00000089639	-0.0291116	no	0.959116	0.983414	GMIP
ENSG00000089682.16_7	1.30872	0.614317	0.947234	2.29519	2.23746	1.36607	ENSG00000089682	0.741395	no	0.030555	0.117969	RBM41
ENSG00000089685.15_7	24.8755	26.8397	23.5899	30.2418	30.0079	34.3133	ENSG00000089685	0.0929615	no	0.479157	0.730058	BIRC5
ENSG00000089692.9_5	0	0	0	0.072133	0.108737	0	ENSG00000089692	3.22275	no	0.391935	NA	LAG3
ENSG00000089693.10_5	376.558	387.989	392.314	87.9155	59.611	161.364	ENSG00000089693	-1.99198	down	3.91097e-06	5.22886e-05	MLF2
ENSG00000089723.10_4	0.828819	0.386405	0.604686	0.222284	0.332117	0.336352	ENSG00000089723	-1.27438	down	0.00238752	0.0152765	OTUB2
ENSG00000089737.17_6	18.9523	19.9261	23.5707	14.2657	17.272	18.0978	ENSG00000089737	-0.567256	no	4.39318e-06	5.78929e-05	DDX24
ENSG00000089775.11_4	0.609016	0.217967	0.290897	0.402704	0.735278	0.922164	ENSG00000089775	-0.0712034	no	0.889816	0.955019	ZBTB25
ENSG00000089818.18_6	1.45059	1.46546	1.65746	1.3331	1.62665	1.25708	ENSG00000089818	-0.452037	no	0.0803491	0.236579	NECAP1
ENSG00000089820.16_7	0.322655	0.266077	0.132382	0.116476	0.059033	0.073379	ENSG00000089820	-1.0135	no	0.171683	0.391245	ARHGAP4
ENSG00000089876.12_9	0.295437	0.214954	0.112661	0.336626	0.439302	0.244119	ENSG00000089876	0.471019	no	0.406832	0.669679	DHX32
ENSG00000089902.10_5	0.091192	0.166625	0.248038	0.211526	0.225792	0.189358	ENSG00000089902	0.0259109	no	0.95876	0.983414	RCOR1
ENSG00000089916.18_7	0.77517	0.478249	0.611204	0.530457	1.33293	0.640063	ENSG00000089916	0.218482	no	0.520189	0.76185	GPATCH2L
ENSG00000090006.18_6	0.158712	0.263056	0.168809	0.06611	0.062116	0.104434	ENSG00000090006	-1.187	no	0.0662325	0.20791	LTBP4
ENSG00000090013.11_6	338.912	302.101	319.432	263.89	233.425	231.123	ENSG00000090013	-0.635093	no	6.67424e-09	1.47186e-07	BLVRB
ENSG00000090020.11_5	0.153805	0.175047	0.138466	0.088739	0.062097	0.26959	ENSG00000090020	-0.377446	no	0.573511	0.794824	SLC9A1
ENSG00000090054.15_6	3.58874	2.88355	3.07406	4.6071	4.44688	3.08248	ENSG00000090054	0.0401042	no	0.879101	0.951473	SPTLC1
ENSG00000090060.18_6	2.161	1.78144	1.25212	2.90199	2.30151	1.67567	ENSG00000090060	0.168333	no	0.460572	0.715383	PAPOLA
ENSG00000090061.17_6	3.28825	1.92819	3.18852	2.92567	3.64617	4.3297	ENSG00000090061	0.310426	no	0.290186	0.549615	CCNK
ENSG00000090097.21_9	1.2843	1.02653	0.676295	0.197263	0.267804	0.52288	ENSG00000090097	-1.57897	down	0.000633792	0.00488576	PCBP4
ENSG00000090238.12_6	0.118891	0.1278	0.117687	0.504798	0.566767	0.425105	ENSG00000090238	1.37468	no	0.068462	0.212728	YPEL3
ENSG00000090263.16_7	83.0662	72.0222	71.391	106.624	124.643	66.1349	ENSG00000090263	0.299665	no	0.0377103	0.13877	MRPS33
ENSG00000090266.13_7	1109.88	1111.68	1032.1	2516.86	2667.53	2012.35	ENSG00000090266	0.921423	no	9.93657e-16	5.46511e-14	NDUFB2
ENSG00000090273.14_5	269.403	276.242	213.213	110.119	66.5887	160.558	ENSG00000090273	-1.39283	down	0.00041827	0.00340484	NUDC
ENSG00000090316.16_5	7.84537	7.55037	9.58573	9.1761	8.39825	8.97033	ENSG00000090316	-0.134946	no	0.413015	0.675429	MAEA
ENSG00000090339.9_4	0.642071	0.805711	0.962377	0.82933	0.615728	0.550547	ENSG00000090339	-0.487659	no	0.183899	0.40953	ICAM1
ENSG00000090372.15_7	3.04591	3.55629	2.28252	1.21807	1.43348	2.36585	ENSG00000090372	-0.811895	no	0.00346503	0.0208151	STRN4
ENSG00000090376.11_5	0	0	0	0	0	0.054319	ENSG00000090376	4.96893	no	0.0720949	0.219778	IRAK3
ENSG00000090382.7_4	0.102882	0	0	0	0.090566	0	ENSG00000090382	-0.435155	no	0.874062	0.950223	LYZ
ENSG00000090432.7_5	1.79484	1.43064	2.17688	2.46295	2.31818	2.29378	ENSG00000090432	0.154646	no	0.530829	0.76845	MUL1
ENSG00000090447.12_5	0.598303	0.088222	0.049404	0.023127	0.028891	0.01175	ENSG00000090447	-2.56499	down	0.00573504	0.0314956	TFAP4
ENSG00000090470.15_8	0.697589	0.30038	0.614806	0.970262	1.03255	0.907014	ENSG00000090470	0.603116	no	0.113945	0.297869	PDCD7
ENSG00000090487.11_5	2.18685	2.00066	1.83629	0.68668	1.18879	1.13771	ENSG00000090487	-1.14379	down	0.000366504	0.00304095	SPG21
ENSG00000090512.12_7	0	0	0	0	0	0.037212	ENSG00000090512	2.14416	no	0.58997	NA	FETUB
ENSG00000090520.11_4	2.2706	1.59792	1.72095	4.78452	4.65818	2.89582	ENSG00000090520	0.883015	no	0.00130139	0.00915611	DNAJB11
ENSG00000090530.10_6	0	0.025415	0	0	0	0.037005	ENSG00000090530	0.253375	no	0.934783	NA	P3H2
ENSG00000090539.15_5	0	0	0	0.108125	0.03286	0	ENSG00000090539	5.44517	no	0.0139329	0.0646986	CHRD
ENSG00000090565.17_8	0.760238	0.453124	0.349034	0.404986	0.8069	0.553913	ENSG00000090565	-0.754878	no	0.0995961	0.272502	RAB11FIP3
ENSG00000090581.10_5	2.15835	2.25235	2.4977	2.04353	2.03509	3.13205	ENSG00000090581	-0.129928	no	0.663499	0.85264	GNPTG
ENSG00000090612.22_8	1.00586	0.768751	0.83705	0.285555	0.308636	0.573448	ENSG00000090612	0.184428	no	0.693494	0.865876	ZNF268
ENSG00000090615.15_7	0.657626	0.835887	0.781355	1.05922	0.632359	0.70239	ENSG00000090615	-0.287377	no	0.211661	0.448882	GOLGA3
ENSG00000090621.14_8	1.08144	1.12449	1.04215	2.20297	2.23306	1.87271	ENSG00000090621	0.589344	no	0.019489	0.0839225	PABPC4
ENSG00000090661.12_5	4.0811	2.97585	3.0466	3.37967	2.24733	3.69321	ENSG00000090661	-0.401141	no	0.129531	0.324534	CERS4
ENSG00000090674.16_5	0.241285	0.420974	0.120401	1.11578	0.620852	0.662702	ENSG00000090674	0.955878	no	0.102314	0.277501	MCOLN1
ENSG00000090686.16_5	0.597378	0.45103	0.552849	1.00087	0.756708	0.557012	ENSG00000090686	0.128121	no	0.699976	0.869645	USP48
ENSG00000090776.6_4	0.101555	0.103659	0	0.134439	0.163359	0.062926	ENSG00000090776	0.560923	no	0.592757	0.808109	EFNB1
ENSG00000090857.14_5	0.266193	0.197272	0.215815	0.31518	0.164242	0.217345	ENSG00000090857	-0.0404039	no	0.921154	0.96851	PDPR
ENSG00000090861.16_5	1.1957	1.51851	1.63056	1.71376	2.32591	2.34121	ENSG00000090861	0.313611	no	0.205989	0.441079	AARS1
ENSG00000090863.12_5	0.753853	0.594063	0.622593	0.988308	0.79815	0.837687	ENSG00000090863	0.338382	no	0.146454	0.350993	GLG1
ENSG00000090889.12_4	2.8125	2.433	2.11774	3.50675	3.85075	3.05489	ENSG00000090889	0.306941	no	0.0962822	0.266652	KIF4A
ENSG00000090905.19_5	0.251412	0.51151	0.357151	0.338092	0.273191	0.271336	ENSG00000090905	-0.412863	no	0.213019	0.450554	TNRC6A
ENSG00000090924.15_6	0.159634	0.08485	0.428884	0.123189	0.125583	0.1292	ENSG00000090924	0.236396	no	0.653001	0.846491	PLEKHG2
ENSG00000090932.11_4	3.0172	4.19889	3.09791	4.14447	5.10406	5.36309	ENSG00000090932	0.262887	no	0.238261	0.485455	DLL3
ENSG00000090971.5_4	0.364536	0.321426	0.458974	0.460642	0.585132	0.701639	ENSG00000090971	0.351776	no	0.551652	0.781872	NAT14
ENSG00000090975.12_5	0.191448	0.2097	0.195554	0.141557	0.052483	0.09413	ENSG00000090975	-0.322806	no	0.608492	0.818137	PITPNM2
ENSG00000090989.18_5	0.442672	0.662107	0.505797	0.463742	0.510611	0.27019	ENSG00000090989	-0.653146	no	0.102686	0.278263	EXOC1
ENSG00000091009.8_5	0.502287	0.071063	0.115159	0.416017	0.89648	0.128597	ENSG00000091009	0.832395	no	0.426829	0.688518	RBM27
ENSG00000091039.17_7	1.97595	0.572688	0.777916	0.672524	0.915339	0.671222	ENSG00000091039	-0.85505	no	0.00157408	0.0107494	OSBPL8
ENSG00000091073.19_4	3.13742	2.55915	1.88705	0.983344	0.35044	1.56302	ENSG00000091073	-1.64866	down	9.34406e-05	0.000916936	DTX2
ENSG00000091106.19_5	0.023183	0	0	0	0.007423	0.010953	ENSG00000091106	-0.43367	no	0.892017	NA	NLRC4
ENSG00000091127.14_5	0.909906	0.915583	0.897585	1.77772	1.44265	1.1344	ENSG00000091127	0.472863	no	0.0818253	0.239772	PUS7
ENSG00000091128.13_10	0	0	0	0	0	0.039552	ENSG00000091128	1.54725	no	0.699985	NA	LAMB4
ENSG00000091129.21_10	0	0	0	0	0.014014	0.034492	ENSG00000091129	4.53153	no	0.0920873	0.258978	NRCAM
ENSG00000091136.14_6	0.105834	0.058042	0.058568	0.457912	0.484241	0.367864	ENSG00000091136	2.33237	up	5.19729e-07	8.27333e-06	LAMB1
ENSG00000091140.14_4	3.02496	3.58373	2.71067	8.2925	10.4078	6.11686	ENSG00000091140	1.13485	up	2.35319e-10	6.59971e-09	DLD
ENSG00000091157.13_5	0.086135	0.033241	0.07655	0.09887	0.080242	0.761965	ENSG00000091157	-0.183587	no	0.753721	0.897759	WDR7
ENSG00000091164.13_6	16.4932	7.83662	5.97533	12.4427	14.8245	10.6396	ENSG00000091164	0.65039	no	1.02995e-06	1.54703e-05	TXNL1
ENSG00000091262.15_4	1.35323	0.071736	1.76041	2.11111	2.45846	2.80446	ENSG00000091262	1.0911	no	0.026352	0.105076	ABCC6
ENSG00000091317.8_5	1.42162	1.1113	1.39986	0.847136	0.985588	1.34892	ENSG00000091317	-0.470992	no	0.101149	0.27548	CMTM6
ENSG00000091409.15_6	0.700442	0.666459	0.501984	0.4924	0.734849	0.365639	ENSG00000091409	-0.39697	no	0.232471	0.477897	ITGA6
ENSG00000091428.18_4	0	0	0	0.074851	0.065043	0	ENSG00000091428	4.91301	no	0.0452384	0.159293	RAPGEF4
ENSG00000091436.17_6	0.9372	1.24895	1.05828	1.0368	1.03836	1.08663	ENSG00000091436	-0.352452	no	0.116474	0.30242	MAP3K20
ENSG00000091483.7_4	6.30357	6.63587	6.94212	7.43776	6.29584	4.90073	ENSG00000091483	-0.333127	no	0.0775423	0.231392	FH
ENSG00000091490.11_7	0.468653	0.610824	0.513143	1.4267	1.02663	0.676282	ENSG00000091490	0.464511	no	0.128185	0.322305	SEL1L3
ENSG00000091513.16_6	0	0.133145	0.015371	0.00996	0	0.008618	ENSG00000091513	-0.47224	no	0.778422	0.906881	TF
ENSG00000091527.15_4	1.47898	1.09244	2.81249	3.18292	4.15248	0.347184	ENSG00000091527	0.129503	no	0.906174	0.962221	CDV3
ENSG00000091536.19_7	0	0.006062	0.003018	0.002554	0.078853	0	ENSG00000091536	0.500249	no	0.814935	0.924725	MYO15A
ENSG00000091542.9_4	1.24789	1.14495	0.79871	1.67918	1.69363	2.06529	ENSG00000091542	0.5356	no	0.0511039	0.17379	ALKBH5
ENSG00000091592.16_7	0.42976	0.090104	0.111679	0.135192	0.105167	0.124748	ENSG00000091592	0.132783	no	0.841676	0.936263	NLRP1
ENSG00000091622.16_6	0.031607	0	0	0.12344	0.048728	0	ENSG00000091622	0.911309	no	0.650005	0.845256	PITPNM3
ENSG00000091640.8_5	59.0699	54.4865	53.5421	202.016	221.497	173.182	ENSG00000091640	1.57268	up	4.28835e-39	1.35822e-36	SPAG7
ENSG00000091651.9_5	7.08337	8.03134	7.24704	11.2377	11.9282	7.95057	ENSG00000091651	0.251038	no	0.160654	0.374093	ORC6
ENSG00000091732.17_6	2.73174	1.66842	3.38593	6.16887	8.50956	7.12798	ENSG00000091732	1.10222	up	1.36331e-06	1.97819e-05	ZC3HC1
ENSG00000091844.8_6	0.02118	0	0	0	0	0	ENSG00000091844	-4.31824	no	0.238911	NA	RGS17
ENSG00000091879.14_4	0.03303	0	0	0.017683	0.001444	0	ENSG00000091879	-0.0372326	no	0.989497	NA	ANGPT2
ENSG00000091986.15_8	0	0	0.025563	0.107821	0.033077	0.048407	ENSG00000091986	2.00409	no	0.103798	0.279953	CCDC80
ENSG00000092010.15_5	79.6143	72.6472	82.5275	116.446	123.163	101.196	ENSG00000092010	0.286189	no	0.0149607	0.0684332	PSME1
ENSG00000092020.10_5	1.80602	1.63473	1.6472	4.33275	6.23269	4.45328	ENSG00000092020	1.40858	up	7.28572e-09	1.59522e-07	PPP2R3C
ENSG00000092036.18_6	3.03174	2.1757	2.74633	2.08761	2.23614	3.03545	ENSG00000092036	-0.241587	no	0.38576	0.651264	HAUS4
ENSG00000092068.20_7	0.767861	0.829168	0.35727	0.231913	0.154319	0.389111	ENSG00000092068	-1.13509	no	0.0148557	0.0680378	SLC7A8
ENSG00000092094.11_6	13.5702	13.3222	13.305	11.2447	9.80102	7.95995	ENSG00000092094	-0.709615	no	2.18112e-06	3.05623e-05	OSGEP
ENSG00000092098.17_6	0.100141	0.129061	0.06535	0.112248	0.893122	0.471294	ENSG00000092098	2.80171	up	0.00484195	0.0274273	RNF31
ENSG00000092108.21_9	1.78777	1.68966	1.84444	1.75539	2.51838	1.97794	ENSG00000092108	0.0725309	no	0.785538	0.910456	SCFD1
ENSG00000092140.16_7	0.418708	0.381861	0.886547	1.25553	1.69182	0.356793	ENSG00000092140	0.168105	no	0.615937	0.823104	G2E3
ENSG00000092148.13_8	0.796676	1.11324	0.890926	1.84411	1.23946	1.07177	ENSG00000092148	0.453192	no	0.0619937	0.198921	HECTD1
ENSG00000092199.17_9	381.949	348.672	377.266	184.017	196.821	198.534	ENSG00000092199	-1.19621	down	2.94051e-26	4.03113e-24	HNRNPC
ENSG00000092200.12_5	0	0	0	0.016532	0.042613	0.083488	ENSG00000092200	5.16982	no	0.0143287	0.0661852	RPGRIP1
ENSG00000092201.10_5	8.76619	8.91568	9.66543	9.67097	9.91648	7.37512	ENSG00000092201	-0.232366	no	0.113747	0.297655	SUPT16H
ENSG00000092203.15_10	4.52968	5.04821	4.95268	5.15838	4.9808	5.78903	ENSG00000092203	-0.104051	no	0.473019	0.725261	TOX4
ENSG00000092208.17_6	2.52742	3.39927	3.22194	7.40929	8.24287	5.27567	ENSG00000092208	0.922531	no	0.00016098	0.00147271	GEMIN2
ENSG00000092295.12_6	0	0.069025	0.094313	0	0	0.028431	ENSG00000092295	-1.8403	no	0.434592	0.69506	TGM1
ENSG00000092330.18_9	5.51338	4.16634	5.74413	5.66237	5.31756	5.09879	ENSG00000092330	-0.188	no	0.321965	0.584768	TINF2
ENSG00000092421.16_7	0	0	0	0.008132	0.012391	0	ENSG00000092421	3.39396	no	0.344001	NA	SEMA6A
ENSG00000092439.16_10	0.200537	0.079442	0.129316	0.178825	0.283575	0.153344	ENSG00000092439	0.441614	no	0.287029	0.545613	TRPM7
ENSG00000092445.12_5	0.281333	0.498662	0.374753	0.309413	0.398397	0.420094	ENSG00000092445	-0.0768618	no	0.811038	0.922927	TYRO3
ENSG00000092470.12_5	0.990916	1.23534	1.12439	1.16821	1.04245	1.50915	ENSG00000092470	-0.0380597	no	0.885635	0.953445	WDR76
ENSG00000092529.25_8	0	0	0	0.005576	0.034603	0	ENSG00000092529	2.34149	no	0.555306	NA	CAPN3
ENSG00000092531.10_5	3.19456	1.92581	1.91312	3.02752	1.80186	1.34832	ENSG00000092531	-0.439373	no	0.12981	0.324967	SNAP23
ENSG00000092621.12_5	23.9426	21.9851	24.7627	13.8933	12.9619	15.1363	ENSG00000092621	-0.932902	no	3.00972e-11	9.61541e-10	PHGDH
ENSG00000092758.18_9	0	0.078614	0.039289	0	0.076141	0.037592	ENSG00000092758	-0.290603	no	0.870346	0.948379	COL9A3
ENSG00000092820.18_6	102.037	100.499	104.314	154.271	158.193	122.983	ENSG00000092820	0.258694	no	0.0237697	0.0971627	EZR
ENSG00000092841.19_6	17540.4	16635.1	16959.7	14644.5	13852.5	12947.4	ENSG00000092841	-0.530277	no	1.12706e-07	2.01011e-06	MYL6
ENSG00000092847.13_6	0.116313	0.179408	0.198334	0.261567	0.084501	0.245773	ENSG00000092847	-0.132549	no	0.886334	0.953466	AGO1
ENSG00000092850.12_5	0.104801	0.115001	0.158341	0.923182	0.560209	0.63246	ENSG00000092850	2.06079	up	0.00143912	0.00997562	TEKT2
ENSG00000092853.14_6	1.74167	1.55744	1.70009	2.29664	2.58971	1.93221	ENSG00000092853	0.114413	no	0.524003	0.764085	CLSPN
ENSG00000092871.17_7	0.051499	0.161222	0.1004	0.452137	0.133924	0.10903	ENSG00000092871	0.641821	no	0.264919	0.519457	RFFL
ENSG00000092929.11_7	0.172866	0.210524	0.13236	0.037326	0.012485	0.300152	ENSG00000092929	-1.35244	no	0.120913	0.31048	UNC13D
ENSG00000092931.11_4	0.216224	0.195443	0.481401	0.637313	0.361215	0.345842	ENSG00000092931	0.315578	no	0.561832	0.788092	MFSD11
ENSG00000092964.18_7	0.029828	0.0101	0.064746	0.157865	0.10805	0.146996	ENSG00000092964	1.52547	no	0.0659058	0.207345	DPYSL2
ENSG00000092969.12_6	0.052923	0.068387	0.063355	0	0.147034	0.083192	ENSG00000092969	-0.192089	no	0.854003	0.942497	TGFB2
ENSG00000092978.11_5	0.657693	0.501503	0.493367	0.634512	0.600528	0.520781	ENSG00000092978	-0.302556	no	0.314058	0.576737	GPATCH2
ENSG00000093000.19_5	1.7525	0.701327	0.843871	1.03613	1.39951	1.1016	ENSG00000093000	0.2194	no	0.43898	0.698783	NUP50
ENSG00000093009.11_4	5.45587	6.08252	5.26432	7.23073	5.91205	6.49827	ENSG00000093009	-0.0119441	no	0.94806	0.97952	CDC45
ENSG00000093010.14_6	39.195	31.9467	42.1172	38.7941	24.0751	35.6018	ENSG00000093010	-0.296826	no	0.0381938	0.140015	COMT
ENSG00000093072.18_11	0	0	0	0	0.009785	0	ENSG00000093072	1.55778	no	0.697988	NA	ADA2
ENSG00000093144.19_8	2.91055	2.96269	3.2934	5.75356	6.0858	4.91014	ENSG00000093144	0.81552	no	0.000103704	0.0010053	ECHDC1
ENSG00000093167.18_8	0.766941	0.580389	1.04456	1.20907	1.15075	0.553978	ENSG00000093167	0.813909	no	0.0592203	0.192545	LRRFIP2
ENSG00000093183.14_7	1.7472	3.25487	1.74704	2.93978	2.71807	2.04727	ENSG00000093183	0.246913	no	0.357639	0.622202	SEC22C
ENSG00000093217.11_6	1.00235	0.833384	1.31006	0.596742	0.795403	0.61322	ENSG00000093217	-0.876637	no	0.00316107	0.0192728	XYLB
ENSG00000094631.21_8	0.68735	0.816458	1.11599	4.5011	4.5067	4.33409	ENSG00000094631	1.6673	up	2.73808e-14	5.77811e-13	HDAC6
ENSG00000094661.3_5	0	0	0	0.008776	0	0	ENSG00000094661	1.8218	no	0.648519	NA	OR1I1
ENSG00000094755.17_7	0	0	0	0	0	0.052372	ENSG00000094755	2.56544	no	0.517174	NA	GABRP
ENSG00000094804.12_7	2.61155	2.1755	1.99343	3.57866	3.58172	2.56874	ENSG00000094804	0.312457	no	0.101482	0.275976	CDC6
ENSG00000094841.14_5	0.581667	0.273843	0.322242	1.58351	0.82472	0.291922	ENSG00000094841	0.435853	no	0.398895	0.662868	UPRT
ENSG00000094880.11_7	1.00245	0.919813	1.55904	2.20211	3.03928	1.33012	ENSG00000094880	0.534106	no	0.0710623	0.21787	CDC23
ENSG00000094914.14_7	4.43563	6.6429	3.61296	3.1034	3.60586	3.6805	ENSG00000094914	-0.722915	no	0.00272048	0.0170564	AAAS
ENSG00000094916.16_7	4.20873	4.8726	5.16808	8.15826	10.3463	7.61439	ENSG00000094916	1.01176	up	2.79305e-08	5.49928e-07	CBX5
ENSG00000094975.14_5	0.402929	0.384177	0.412628	0.216256	0.350723	0.280472	ENSG00000094975	-0.580447	no	0.125021	0.316795	SUCO
ENSG00000095002.15_6	0.522758	0.384138	0.631038	0.979363	1.61762	0.873773	ENSG00000095002	0.494413	no	0.071731	0.219091	MSH2
ENSG00000095015.6_4	0.09153	0.130501	0.054806	0.044574	0.059836	0.099005	ENSG00000095015	-0.682519	no	0.304455	0.566192	MAP3K1
ENSG00000095059.16_7	15.3713	14.8129	17.6168	43.8683	41.748	43.904	ENSG00000095059	1.01397	up	1.90878e-45	4.1892e-43	DHPS
ENSG00000095066.11_9	8.06918	6.27256	5.46059	4.67657	4.75701	5.59052	ENSG00000095066	-0.613296	no	0.0101699	0.0499386	HOOK2
ENSG00000095139.14_4	3.39068	2.86739	3.97389	3.52368	4.01727	2.4822	ENSG00000095139	-0.297731	no	0.134577	0.33255	ARCN1
ENSG00000095203.14_4	0.099537	0.169592	0.060722	0.296777	0.278741	0.138864	ENSG00000095203	0.744182	no	0.219557	0.459683	EPB41L4B
ENSG00000095209.12_8	2.00316	0.878922	0.953462	1.41866	1.85025	1.59353	ENSG00000095209	0.477845	no	0.0560646	0.185602	TMEM38B
ENSG00000095261.14_4	1.69479	1.06922	1.22673	1.35047	1.96876	1.90452	ENSG00000095261	0.0301822	no	0.909223	0.963959	PSMD5
ENSG00000095303.17_8	0.027663	0.078741	0.109707	0.027929	0.026685	0.096666	ENSG00000095303	-0.699505	no	0.450018	0.708261	PTGS1
ENSG00000095319.14_5	1.9821	1.43352	1.54968	1.73477	1.49933	1.18753	ENSG00000095319	-0.343542	no	0.101223	0.275599	NUP188
ENSG00000095321.17_9	2.52953	2.87965	3.7781	2.27859	1.86313	3.26134	ENSG00000095321	-0.506764	no	0.0442527	0.156769	CRAT
ENSG00000095370.20_7	0.062666	0	0	0	0	0	ENSG00000095370	-4.63993	no	0.169226	NA	SH2D3C
ENSG00000095380.11_4	71.1242	65.997	69.089	149.546	166.493	127.251	ENSG00000095380	0.864819	no	9.08433e-13	3.63571e-11	NANS
ENSG00000095383.20_7	0.150728	0.296068	0.105798	0.110568	0.221152	0.046451	ENSG00000095383	-0.805006	no	0.289254	0.548416	TBC1D2
ENSG00000095397.16_8	0	0	0.063302	0.053952	0.0603	0.20055	ENSG00000095397	2.03876	no	0.126175	0.319041	WHRN
ENSG00000095485.18_6	1.64705	1.45749	2.50002	1.8031	1.46947	1.59313	ENSG00000095485	-0.401052	no	0.135769	0.334094	CWF19L1
ENSG00000095539.15_5	0.200147	0.23474	0.251279	0.130502	0.60768	0.170891	ENSG00000095539	-0.656062	no	0.217278	0.456526	SEMA4G
ENSG00000095564.14_4	0.216737	0.130074	0.286752	0.328735	0.398138	0.241906	ENSG00000095564	0.0539383	no	0.894272	0.956911	BTAF1
ENSG00000095574.12_4	0.141602	0.694365	0.151064	0.535568	0.231742	0.242005	ENSG00000095574	0.0300946	no	0.953014	0.98113	IKZF5
ENSG00000095585.17_5	0	0	0.151555	0.193403	0.258456	0.053341	ENSG00000095585	3.10048	no	0.0311168	0.119785	BLNK
ENSG00000095587.9_5	0.03982	0.08881	0.045893	0.01797	0	0.046553	ENSG00000095587	-2.49977	no	0.0251682	0.101461	TLL2
ENSG00000095596.12_5	0.31463	0.219576	0.282807	0.099759	0.105101	0.375909	ENSG00000095596	-0.875949	no	0.310253	0.572338	CYP26A1
ENSG00000095627.9_3	0	0	0	0	0.01916	0	ENSG00000095627	2.54252	no	0.521015	NA	TDRD1
ENSG00000095637.22_9	0	0	0	0.123727	0.125173	0.19454	ENSG00000095637	7.24623	up	4.74125e-07	7.59343e-06	SORBS1
ENSG00000095739.11_4	0.086471	0	0.185312	0.062878	0.122459	0	ENSG00000095739	-0.700319	no	0.654765	0.847642	BAMBI
ENSG00000095787.23_8	1.15346	1.30924	2.36197	3.63305	1.98632	2.08556	ENSG00000095787	-0.10541	no	0.678923	0.85977	WAC
ENSG00000095794.19_8	1.80229	2.03194	2.19774	3.2601	5.0886	3.6118	ENSG00000095794	0.659376	no	0.0160367	0.072187	CREM
ENSG00000095906.17_6	115.546	126.208	123.617	73.4605	66.241	126.176	ENSG00000095906	-0.640982	no	0.00116901	0.00835916	NUBP2
ENSG00000095932.7_7	1.86551	0.818337	1.22065	1.39505	1.8384	1.96299	ENSG00000095932	0.468802	no	0.298144	0.559039	SMIM24
ENSG00000095951.17_5	0.072699	0.074591	0.161872	0.101562	0.082168	0.028425	ENSG00000095951	-0.936423	no	0.160115	0.373264	HIVEP1
ENSG00000096060.14_4	0.164099	0.091884	0.295828	0.277915	0.250914	0.169487	ENSG00000096060	0.103394	no	0.858671	0.944117	FKBP5
ENSG00000096063.16_8	6.45617	8.41455	5.65728	5.57641	6.03003	5.87508	ENSG00000096063	-0.293206	no	0.0386765	0.141419	SRPK1
ENSG00000096070.19_6	0.189037	0.150986	0.080566	0.260901	0.090571	0.10933	ENSG00000096070	-0.356892	no	0.540829	0.775507	BRPF3
ENSG00000096080.11_5	117.473	110.497	111.989	162.743	145.779	140.925	ENSG00000096080	0.162395	no	0.139183	0.339165	MRPS18A
ENSG00000096092.6_4	19.5788	20.1013	19.6705	52.0071	63.2698	39.7016	ENSG00000096092	1.14331	up	2.22879e-12	8.37276e-11	TMEM14A
ENSG00000096093.16_5	0.118227	0.102293	0.21152	0.15502	0.140671	0.282911	ENSG00000096093	0.171766	no	0.75971	0.899095	EFHC1
ENSG00000096384.20_4	755.7	744.949	843.805	451.584	448.424	396.145	ENSG00000096384	-1.09184	down	8.79076e-25	1.04185e-22	HSP90AB1
ENSG00000096401.8_4	2.71372	2.67221	2.57469	3.22123	3.53303	2.89806	ENSG00000096401	0.0405844	no	0.788222	0.911472	CDC5L
ENSG00000096433.11_5	0.728233	0.698218	0.737115	0.335801	0.359377	0.436655	ENSG00000096433	-1.16843	down	6.29897e-07	9.93236e-06	ITPR3
ENSG00000096654.15_3	0.095128	0	0.044576	0.104493	0.195758	0	ENSG00000096654	0.832308	no	0.556985	0.784894	ZNF184
ENSG00000096696.14_5	2.37937	2.83552	2.80152	2.33009	2.14305	2.28882	ENSG00000096696	-0.472102	no	0.00211364	0.0137931	DSP
ENSG00000096717.12_4	0.077612	0	0	0.032888	0.160201	0.014672	ENSG00000096717	1.11885	no	0.46074	0.715383	SIRT1
ENSG00000096746.17_3	8.7255	8.37138	11.8402	6.84111	7.65551	6.68977	ENSG00000096746	-0.637989	no	0.000146818	0.00136221	HNRNPH3
ENSG00000096872.16_6	0.392739	0.297229	0.313821	0.973885	0.91078	0.534212	ENSG00000096872	0.984363	no	0.0253859	0.102028	IFT74
ENSG00000096968.14_4	0.013733	0.009922	0.016107	0	0.022698	0	ENSG00000096968	-1.11979	no	0.560863	0.787454	JAK2
ENSG00000097007.19_8	0.406703	0.31338	0.672666	0.324167	0.358918	0.601088	ENSG00000097007	-0.341029	no	0.386626	0.651915	ABL1
ENSG00000097021.19_5	71.5843	81.7895	84.2849	41.7773	35.0765	48.2987	ENSG00000097021	-1.18683	down	1.29692e-15	7.02785e-14	ACOT7
ENSG00000097033.14_5	2.01911	2.32791	2.11549	2.30672	2.01367	1.73733	ENSG00000097033	-0.395186	no	0.0313968	0.120585	SH3GLB1
ENSG00000097046.13_4	0.446711	0.533393	0.259185	1.09905	1.51647	1.29665	ENSG00000097046	1.36966	up	0.000190952	0.0017153	CDC7
ENSG00000097096.9_5	0.042792	0.038824	0	0.020273	0	0	ENSG00000097096	-2.94773	no	0.142739	0.345107	SYDE2
ENSG00000099139.14_7	0.18773	0.080632	0.107559	0.373628	0.295319	0.255161	ENSG00000099139	0.802702	no	0.0724097	0.220441	PCSK5
ENSG00000099194.6_4	4.02842	4.03839	3.91691	3.67632	3.4947	3.58342	ENSG00000099194	-0.39243	no	0.00630502	0.0340657	SCD
ENSG00000099203.7_6	17.1079	13.8623	14.7633	15.6527	10.7872	16.6771	ENSG00000099203	-0.325565	no	0.0817065	0.2395	TMED1
ENSG00000099204.20_8	0.116294	0.162935	0.279064	2.74632	1.229	1.27739	ENSG00000099204	2.72719	up	4.28365e-24	4.82765e-22	ABLIM1
ENSG00000099219.14_5	0.093523	0.135245	0.250431	0.229308	0.227371	0.086079	ENSG00000099219	-0.00540055	no	0.992569	0.996583	ERMP1
ENSG00000099246.17_3	3.70523	3.9495	3.94059	12.164	14.4708	7.02053	ENSG00000099246	0.99323	no	1.62786e-10	4.69448e-09	RAB18
ENSG00000099251.14_4	0.061558	0.032049	0.133041	0.100203	0.294456	0.224917	ENSG00000099251	1.10034	no	0.315983	0.578782	HSD17B7P2
ENSG00000099256.19_5	0.026839	0.049004	0.088813	0.175474	0.526794	0.341654	ENSG00000099256	1.68434	no	0.0863266	0.248671	PRTFDC1
ENSG00000099260.11_5	0	0	0	0.011027	0.011253	0.011437	ENSG00000099260	3.47175	no	0.273884	NA	PALMD
ENSG00000099282.10_5	0.781264	0.668517	0.895075	1.03993	0.396075	0.396335	ENSG00000099282	-0.610972	no	0.223855	0.466027	TSPAN15
ENSG00000099284.14_5	0.035866	0.091642	0.07725	0.270675	0.378027	0.326054	ENSG00000099284	1.92879	no	0.0180211	0.0789334	MACROH2A2
ENSG00000099290.17_6	0.452954	0.405326	0.397624	0.542211	0.317639	0.364544	ENSG00000099290	-0.278213	no	0.447542	0.705811	WASHC2A
ENSG00000099308.10_5	0.293912	0.251566	0.144836	0.157795	0.345382	0.357885	ENSG00000099308	0.0477742	no	0.919214	0.967677	MAST3
ENSG00000099326.9_7	0.438078	0.057984	0.554461	0.327516	0.300229	0.267684	ENSG00000099326	-0.365534	no	0.563884	0.789612	MZF1
ENSG00000099330.9_4	0.349189	0.578366	0.172066	0.692137	0.395876	0.232054	ENSG00000099330	-0.0757005	no	0.917976	0.967315	OCEL1
ENSG00000099331.13_5	0.650122	0.218383	0.334881	0.563523	0.848916	0.379873	ENSG00000099331	0.116066	no	0.721398	0.880361	MYO9B
ENSG00000099337.5_4	0.086426	0.647033	0.129376	0.278461	0.270426	0.216356	ENSG00000099337	0.811602	no	0.0904946	0.256343	KCNK6
ENSG00000099338.23_7	0.388597	0.48801	0.04523	0.026681	0.191999	0.319145	ENSG00000099338	-0.636155	no	0.486007	0.735198	CATSPERG
ENSG00000099341.11_7	730.174	806.886	754.827	1156.89	1084.41	1082.81	ENSG00000099341	0.26785	no	0.0077289	0.0401868	PSMD8
ENSG00000099364.16_7	0.038662	0.06095	0.090782	0	0	0.077235	ENSG00000099364	-1.51643	no	0.302039	0.563695	FBXL19
ENSG00000099365.11_5	0.014341	0	0	0	0	0	ENSG00000099365	-3.32263	no	0.403769	NA	STX1B
ENSG00000099377.14_6	0.412476	0.552625	0.241233	0.340925	0.364202	0.296391	ENSG00000099377	-0.499041	no	0.364636	0.630256	HSD3B7
ENSG00000099381.18_4	0.138418	0.161564	0.154127	0.296518	0.352057	0.16292	ENSG00000099381	0.572841	no	0.213496	0.451163	SETD1A
ENSG00000099385.11_7	0.31313	0.571979	0.585487	1.66862	1.59378	1.3524	ENSG00000099385	1.34259	up	0.00107585	0.00778394	BCL7C
ENSG00000099399.6_5	10.7136	9.10161	10.4703	8.11019	9.18313	8.696	ENSG00000099399	-0.453879	no	0.00533384	0.0297639	MAGEB2
ENSG00000099617.4_4	0	0.029269	0	0.066202	0	0.036027	ENSG00000099617	1.56915	no	0.532228	0.769663	EFNA2
ENSG00000099622.14_8	10.2568	10.0758	9.5754	9.98067	8.84464	13.1549	ENSG00000099622	-0.115003	no	0.554235	0.783478	CIRBP
ENSG00000099624.8_6	62.0958	57.4904	43.6772	26.4933	9.36695	37.5715	ENSG00000099624	-1.3876	no	0.0128384	0.0603946	ATP5F1D
ENSG00000099625.13_6	0	0	0.019336	0	0.028243	0	ENSG00000099625	0.173139	no	0.955158	NA	CBARP
ENSG00000099715.14_8	0	0	0	0.002463	0	0.003349	ENSG00000099715	2.40882	no	0.543703	NA	PCDH11Y
ENSG00000099769.6_5	0	0	0	0.010978	0	0	ENSG00000099769	1.23815	no	0.759285	NA	IGFALS
ENSG00000099783.12_8	92.0296	99.3992	73.5686	15.7534	9.03463	24.3997	ENSG00000099783	-2.52512	down	1.27013e-08	2.63641e-07	HNRNPM
ENSG00000099785.10_6	0.56368	0.866561	0.76567	1.80137	0.963819	1.6267	ENSG00000099785	0.566083	no	0.173048	0.39333	MARCHF2
ENSG00000099795.7_5	463.057	426.169	466.064	473.082	520.251	651.007	ENSG00000099795	0.0509372	no	0.723111	0.881143	NDUFB7
ENSG00000099797.15_6	98.0991	95.2458	95.6575	84.0056	92.6105	134.623	ENSG00000099797	-0.145154	no	0.3984	0.662498	TECR
ENSG00000099800.8_6	660.918	632.809	650.665	621.429	583.149	728.796	ENSG00000099800	-0.232856	no	0.0628633	0.200834	TIMM13
ENSG00000099804.9_4	0	0.257316	0.501426	0.676879	0.382921	0.590081	ENSG00000099804	1.14297	no	0.213071	0.450571	CDC34
ENSG00000099810.21_7	1.32384	1.26503	1.87706	1.64583	1.80849	3.05733	ENSG00000099810	0.124872	no	0.578958	0.79905	MTAP
ENSG00000099812.9_6	0.550369	0.476797	0.483264	0.540742	0.782916	0.838787	ENSG00000099812	0.282643	no	0.460365	0.715353	MISP
ENSG00000099814.16_5	0.3193	0.347227	0.157805	0.163911	0.158164	0.284989	ENSG00000099814	-0.614863	no	0.173811	0.394331	CEP170B
ENSG00000099817.12_5	222.847	207.526	282.169	104.328	76.4156	109.552	ENSG00000099817	-1.24796	down	6.26536e-13	2.55766e-11	POLR2E
ENSG00000099821.14_5	2.33371	1.78306	1.73582	5.65474	4.90292	5.13221	ENSG00000099821	1.23513	up	2.26741e-09	5.47336e-08	POLRMT
ENSG00000099822.3_4	0.086421	0.0564	0	0.036567	0	0	ENSG00000099822	-2.26656	no	0.237353	0.484195	HCN2
ENSG00000099834.19_4	0	0	0.136556	0	0	0	ENSG00000099834	-3.14682	no	0.430183	NA	CDHR5
ENSG00000099840.14_6	0	0	0.177011	0	0	0	ENSG00000099840	-4.37345	no	0.225786	NA	IZUMO4
ENSG00000099849.15_6	2.56419	1.74878	1.30661	2.08885	1.10376	2.17659	ENSG00000099849	-0.321683	no	0.362045	0.627194	RASSF7
ENSG00000099860.9_7	0.082715	0.06064	0	0.212686	0.264893	0.258087	ENSG00000099860	1.03307	no	0.411603	0.674139	GADD45B
ENSG00000099864.18_6	0.331009	0.357539	0.378194	0.197784	0.301445	0.784333	ENSG00000099864	0.104029	no	0.855538	0.94326	PALM
ENSG00000099875.14_6	4.29483	4.02552	2.74121	3.46252	5.09674	4.18081	ENSG00000099875	-0.420856	no	0.0528707	0.178306	MKNK2
ENSG00000099889.14_6	0.21465	0.291675	0.118893	0.148864	0.070091	0.05476	ENSG00000099889	-1.33776	no	0.0482857	0.16736	ARVCF
ENSG00000099899.15_9	3.72291	3.29729	2.19323	3.74699	5.17182	2.98946	ENSG00000099899	-0.104721	no	0.638599	0.838233	TRMT2A
ENSG00000099901.17_8	89.9311	91.1868	67.277	60.8712	45.8863	78.011	ENSG00000099901	-0.647917	no	0.000712455	0.00541713	RANBP1
ENSG00000099904.15_4	0.474487	0.290995	0.468784	0.162804	0.082634	0.476953	ENSG00000099904	-1.34572	no	0.0144175	0.0665118	ZDHHC8
ENSG00000099910.17_6	0.763478	0.444177	0.833815	0.083575	0.44277	0.524896	ENSG00000099910	-1.12625	no	0.0503577	0.172315	KLHL22
ENSG00000099917.17_6	2.00988	1.47204	1.82828	1.18495	1.15508	1.42405	ENSG00000099917	-0.635019	no	0.0126384	0.0596969	MED15
ENSG00000099940.12_5	0.220873	0.17507	0.265741	0.418538	0.376504	0.351109	ENSG00000099940	0.609988	no	0.160715	0.374188	SNAP29
ENSG00000099942.13_4	0.673617	0.465728	0.499734	1.06722	0.97335	0.884357	ENSG00000099942	0.59599	no	0.0266031	0.105848	CRKL
ENSG00000099949.21_7	0.789687	0.774792	0.793504	0.419314	0.574026	0.820073	ENSG00000099949	-0.497963	no	0.172828	0.392975	LZTR1
ENSG00000099953.10_7	0	0	0.043279	0	0.011972	0.071575	ENSG00000099953	0.772261	no	0.717863	0.87822	MMP11
ENSG00000099954.18_5	0.018824	0.006108	0	0.013591	0.023523	0	ENSG00000099954	0.289391	no	0.869108	0.948211	CECR2
ENSG00000099956.20_6	12.1875	17.2689	15.21	8.15807	4.82714	14.9981	ENSG00000099956	-0.922828	no	0.000132178	0.00124136	SMARCB1
ENSG00000099958.15_4	0.074761	0.106154	0.153325	0.026229	0.31044	0.098086	ENSG00000099958	0.0396825	no	0.968166	0.986427	DERL3
ENSG00000099968.18_5	0.716469	0.754809	0.700146	0.981385	0.613213	1.26863	ENSG00000099968	0.290815	no	0.375026	0.639802	BCL2L13
ENSG00000099974.8_5	14.5037	15.2741	14.4058	9.2898	7.25563	9.62504	ENSG00000099974	-0.989735	no	4.92359e-09	1.10705e-07	DDTL
ENSG00000099977.14_5	260.553	232.506	254.534	167.93	139.406	196.072	ENSG00000099977	-0.798122	no	4.96641e-08	9.37645e-07	DDT
ENSG00000099984.11_6	1.51945	1.31571	2.06466	0.763986	0.497987	1.30594	ENSG00000099984	-1.17347	no	0.0123365	0.0585583	GSTT2
ENSG00000099991.18_8	1.00616	0.584147	1.41414	0.911852	0.417823	1.28978	ENSG00000099991	-0.511141	no	0.0657181	0.206932	CABIN1
ENSG00000099992.16_6	1.32159	2.48028	2.03691	0.749841	0.786905	0.656023	ENSG00000099992	-1.19871	down	0.000159621	0.00146174	TBC1D10A
ENSG00000099994.11_4	16.8598	18.1005	19.931	6.69878	5.60485	7.85537	ENSG00000099994	-1.68108	down	1.12192e-25	1.46167e-23	SUSD2
ENSG00000099995.19_9	1.10399	0.992167	1.39324	1.00827	0.70356	1.34745	ENSG00000099995	-0.200381	no	0.480442	0.730788	SF3A1
ENSG00000099998.17_7	0	0.033781	0	0	0	0	ENSG00000099998	-3.5023	no	0.377814	NA	GGT5
ENSG00000099999.15_9	0.52578	0.577731	0.675762	0.7369	0.630295	0.919433	ENSG00000099999	-0.134802	no	0.744617	0.892976	RNF215
ENSG00000100003.18_6	0.535394	0.245276	0.437794	0.541326	0.24993	0.626557	ENSG00000100003	0.386414	no	0.414371	0.676803	SEC14L2
ENSG00000100014.20_7	0.608857	0.672564	0.410515	0.413777	0.361969	0.325998	ENSG00000100014	-0.149204	no	0.650568	0.845365	SPECC1L
ENSG00000100023.19_5	1.07145	1.27588	0.68024	0.840915	0.805256	0.780165	ENSG00000100023	-0.52832	no	0.0526593	0.177822	PPIL2
ENSG00000100027.16_6	0	0.034296	0	0	0	0	ENSG00000100027	-4.3105	no	0.240332	NA	YPEL1
ENSG00000100028.12_5	93.2224	91.5415	90.4291	93.678	96.8863	85.1521	ENSG00000100028	-0.236093	no	0.0221561	0.0926206	SNRPD3
ENSG00000100029.18_7	8.26733	9.65228	9.94479	5.78532	5.99634	7.03266	ENSG00000100029	-0.776251	no	2.21719e-05	0.000252353	PES1
ENSG00000100030.15_4	0.346842	0.375811	0.532259	0.75968	0.545561	0.359278	ENSG00000100030	0.0838859	no	0.816337	0.925402	MAPK1
ENSG00000100031.19_7	0.758614	0.571321	0.580935	0.512512	0.606305	2.23651	ENSG00000100031	0.477757	no	0.334286	0.597981	GGT1
ENSG00000100033.16_6	40.8326	42.7505	45.2748	138.525	125.579	123.719	ENSG00000100033	4.49115	up	2.45448e-13	4.88301e-12	PRODH
ENSG00000100034.14_6	0.698442	1.60492	1.36505	0.579861	0.194199	0.529572	ENSG00000100034	-1.26042	down	0.000800022	0.0060108	PPM1F
ENSG00000100036.13_5	0.027791	0	0	0.09978	0.159932	0.166889	ENSG00000100036	3.40768	no	0.0146624	0.0674168	SLC35E4
ENSG00000100038.19_7	0.807051	0.674287	0.396856	0.211541	0.018293	0.278696	ENSG00000100038	-1.86148	down	0.00366588	0.0217654	TOP3B
ENSG00000100053.10_4	0	0.180036	0	0.115984	0	0	ENSG00000100053	-0.883176	no	0.758301	0.899072	CRYBB3
ENSG00000100056.12_8	1.13804	1.01727	0.896617	0.795654	0.745386	1.11833	ENSG00000100056	-0.388915	no	0.140146	0.340631	ESS2
ENSG00000100058.12_4	18.2125	14.7967	17.9867	41.5159	47.9715	33.328	ENSG00000100058	1.04172	up	9.7369e-12	3.38123e-10	CRYBB2P1
ENSG00000100060.18_8	0.183779	0.275727	0.245883	0.298483	0.102116	0.17883	ENSG00000100060	-0.257383	no	0.734089	0.887051	MFNG
ENSG00000100065.15_7	0.568069	0.688816	0.408022	0.312071	0.293169	0.230444	ENSG00000100065	-1.21513	down	0.00164593	0.0111612	CARD10
ENSG00000100068.13_9	0.552068	0.685608	0.734898	0.830967	1.21789	1.13872	ENSG00000100068	0.0484973	no	0.897425	0.95813	LRP5L
ENSG00000100075.10_5	30.3474	29.1455	29.2118	29.2932	21.5088	33.6027	ENSG00000100075	-0.296719	no	0.0730065	0.221446	SLC25A1
ENSG00000100077.15_7	0	0	0	0.014297	0.033154	0.006997	ENSG00000100077	5.09617	no	0.016645	0.0743602	GRK3
ENSG00000100078.4_5	0.12499	0.196373	0.058312	0.081919	0.239929	0.204329	ENSG00000100078	0.233734	no	0.775137	0.905714	PLA2G3
ENSG00000100083.19_6	3.91787	4.18377	3.49512	1.11544	1.57375	2.17888	ENSG00000100083	-1.48664	down	7.68888e-07	1.18993e-05	GGA1
ENSG00000100084.14_6	0.746261	0.455051	0.577147	0.476362	0.439546	0.449252	ENSG00000100084	-0.615228	no	0.0765797	0.229377	HIRA
ENSG00000100092.23_8	0.056958	0	0	0.03145	0.046812	0.000178	ENSG00000100092	-0.128652	no	0.951908	0.980778	SH3BP1
ENSG00000100097.12_4	1855.95	1841.54	1819.05	4729.75	4349.25	4690.03	ENSG00000100097	1.08533	up	7.18577e-25	8.5716e-23	LGALS1
ENSG00000100099.20_6	0.646669	0.301661	0.523305	0.672984	0.563108	0.323136	ENSG00000100099	0.0242092	no	0.946418	0.978854	HPS4
ENSG00000100100.13_7	0.255826	0.244499	0.186551	0.141315	0.181593	0.25626	ENSG00000100100	-0.532515	no	0.379945	0.645306	PIK3IP1
ENSG00000100104.13_5	0.275008	0.23683	0.147806	0.744642	0.724608	0.482223	ENSG00000100104	1.01878	no	0.0184677	0.0802965	SRRD
ENSG00000100105.18_6	0.385408	0.350974	0.565851	0.791677	0.654259	0.848331	ENSG00000100105	0.630233	no	0.102939	0.278661	PATZ1
ENSG00000100106.22_9	0.299429	0.354254	0.20831	0.344799	0.273335	0.326547	ENSG00000100106	-0.0962931	no	0.764527	0.901262	TRIOBP
ENSG00000100109.17_6	0.990181	0.476608	0.72715	1.36224	1.45558	1.13673	ENSG00000100109	0.622856	no	0.0481195	0.166973	TFIP11
ENSG00000100116.16_6	13.0799	11.0058	13.8117	15.4134	13.9845	18.5599	ENSG00000100116	0.119429	no	0.484873	0.734494	GCAT
ENSG00000100121.13_5	0.120025	0	0	0	0.04901	0.029749	ENSG00000100121	-0.530696	no	0.847974	NA	GGTLC2
ENSG00000100122.7_6	0	0	0	0	0.055907	0	ENSG00000100122	1.96545	no	0.622153	NA	CRYBB1
ENSG00000100124.15_6	2.60089	2.60394	2.15934	3.85636	3.37322	3.34939	ENSG00000100124	0.399076	no	0.0836905	0.243451	ANKRD54
ENSG00000100129.18_8	39.4405	46.5674	41.7304	56.8315	51.8651	49.8357	ENSG00000100129	0.138644	no	0.201216	0.434966	EIF3L
ENSG00000100138.15_7	382.787	306.273	317.395	311.888	326.909	330.884	ENSG00000100138	-0.278622	no	0.00929871	0.0465662	SNU13
ENSG00000100139.13_7	1.1563	0.886778	0.956573	2.35823	1.08146	1.19986	ENSG00000100139	0.102443	no	0.671382	0.856775	MICALL1
ENSG00000100142.16_6	711.168	651.905	593.42	652.415	687.797	696.087	ENSG00000100142	-0.2457	no	0.025829	0.103575	POLR2F
ENSG00000100147.13_3	1.80236	2.50621	1.18427	1.69155	1.02774	1.75646	ENSG00000100147	-0.628306	no	0.127474	0.321176	CCDC134
ENSG00000100150.20_9	0.518382	0.7232	0.285958	0.419743	0.810229	0.285988	ENSG00000100150	0.225877	no	0.630993	0.832712	DEPDC5
ENSG00000100151.16_5	0.112087	0.133283	0.132744	0.227737	0.37771	0.61873	ENSG00000100151	1.49567	no	0.0376259	0.138598	PICK1
ENSG00000100154.14_8	0.093278	0.150564	0.057691	0.249938	0.263681	0.443951	ENSG00000100154	1.10915	up	0.00643571	0.0346497	TTC28
ENSG00000100162.15_5	43.3463	45.1193	40.1246	44.3035	45.983	48.496	ENSG00000100162	-0.124629	no	0.340406	0.604413	CENPM
ENSG00000100167.20_6	0	0	0	0.028739	0.019393	0.079796	ENSG00000100167	5.42328	up	0.00611049	0.0331805	SEPTIN3
ENSG00000100170.10_4	0	0	0	0.026488	0	0	ENSG00000100170	3.0423	no	0.440681	NA	SLC5A1
ENSG00000100181.22_8	0	0	0.012622	0.002432	0	0.126779	ENSG00000100181	-0.0562807	no	0.986061	NA	TPTEP1
ENSG00000100191.5_4	0.167635	0.229766	0.08267	0.311633	0.088632	0	ENSG00000100191	-0.548226	no	0.623209	0.827612	SLC5A4
ENSG00000100196.11_4	3.95188	3.6199	4.98136	11.9685	12.3427	9.64576	ENSG00000100196	1.21455	up	5.99667e-11	1.83598e-09	KDELR3
ENSG00000100197.22_7	0.23724	0.271738	0.290914	0.37555	0.560881	0.487228	ENSG00000100197	0.635732	no	0.25103	0.502279	CYP2D6
ENSG00000100201.22_7	1.18405	0.852208	1.35202	1.09135	1.11243	0.645737	ENSG00000100201	-0.491755	no	0.0606718	0.19605	DDX17
ENSG00000100206.10_5	0.064569	0	0.218798	0.421313	0.269981	0.176789	ENSG00000100206	0.718995	no	0.5662	0.790661	DMC1
ENSG00000100207.18_7	0.07588	0.028595	0.083163	0.069551	0.077583	0.016578	ENSG00000100207	-0.435605	no	0.587015	0.804972	TCF20
ENSG00000100209.11_4	6.04801	3.68745	5.29508	9.80068	13.0185	9.35396	ENSG00000100209	0.830416	no	0.000378303	0.00312896	HSCB
ENSG00000100211.10_3	7.83025	7.51684	6.92339	7.48399	10.7779	7.90687	ENSG00000100211	-0.0325076	no	0.876948	0.950608	CBY1
ENSG00000100216.6_4	78.8558	74.4394	78.8388	45.579	45.2081	53.7936	ENSG00000100216	-0.867062	no	1.09777e-11	3.79062e-10	TOMM22
ENSG00000100219.16_8	1.26408	1.41431	0.750123	2.86309	3.98271	2.50061	ENSG00000100219	1.21712	up	4.69511e-05	0.000498551	XBP1
ENSG00000100220.12_5	30.5422	32.6557	32.0554	76.2054	79.352	58.8872	ENSG00000100220	0.931345	no	5.44916e-13	2.2394e-11	RTCB
ENSG00000100221.10_5	1.01829	0.876752	0.849262	1.25173	1.23471	1.11869	ENSG00000100221	0.15165	no	0.556173	0.784559	JOSD1
ENSG00000100225.18_6	2.36944	1.51352	2.00364	2.02991	1.64122	1.75105	ENSG00000100225	-0.671242	no	0.00899902	0.0453904	FBXO7
ENSG00000100226.16_6	0.437134	0.402903	0.57168	0.451804	0.499788	0.296911	ENSG00000100226	-0.462524	no	0.195189	0.426796	GTPBP1
ENSG00000100227.18_6	2.39255	2.76001	2.67149	2.93976	3.10493	2.81431	ENSG00000100227	-0.0490008	no	0.793802	0.914746	POLDIP3
ENSG00000100228.12_3	0.171265	0.7923	0.49336	0.563429	0.272143	0.427884	ENSG00000100228	-0.224116	no	0.644724	0.842181	RAB36
ENSG00000100234.11_3	0	0	0	0.015866	0.016372	0.018593	ENSG00000100234	4.04043	no	0.135903	NA	TIMP3
ENSG00000100239.16_7	0.913161	0.663257	0.804634	1.18741	0.556413	0.941914	ENSG00000100239	-0.23436	no	0.484476	0.734404	PPP6R2
ENSG00000100241.21_7	0.804525	2.16529	1.14429	1.47596	0.379821	1.95633	ENSG00000100241	-1.17174	down	6.149e-05	0.000635305	SBF1
ENSG00000100242.15_6	0.683607	0.859784	0.709821	0.66056	0.453293	0.633094	ENSG00000100242	-0.443029	no	0.169584	0.388217	SUN2
ENSG00000100243.21_6	14.0577	18.3102	19.4974	6.7973	5.44601	9.57332	ENSG00000100243	-1.36713	down	3.33592e-10	9.11917e-09	CYB5R3
ENSG00000100246.13_6	1.63847	2.17091	2.19929	0.850491	1.43199	1.50747	ENSG00000100246	-0.910888	no	0.01123	0.0542597	DNAL4
ENSG00000100253.13_5	0.092351	0	0	0	0.136429	0	ENSG00000100253	0.235935	no	0.926529	0.970594	MIOX
ENSG00000100258.18_7	4.2764	4.3704	3.62484	2.12215	1.27441	2.71128	ENSG00000100258	-1.38434	down	1.70075e-06	2.42572e-05	LMF2
ENSG00000100263.14_6	18.7503	21.4168	17.9091	8.23928	4.83948	11.2528	ENSG00000100263	-1.53635	down	1.74857e-10	5.01112e-09	RHBDD3
ENSG00000100266.19_6	1.23894	0.805612	0.990663	0.911383	0.847032	0.634041	ENSG00000100266	-0.581519	no	0.0594429	0.193097	PACSIN2
ENSG00000100271.17_5	0.121376	0	0	0	0	0.074954	ENSG00000100271	-0.89522	no	0.73696	0.888375	TTLL1
ENSG00000100280.16_5	3.84852	3.1938	3.91696	2.91602	1.83906	3.37882	ENSG00000100280	-0.604863	no	0.0071743	0.0378632	AP1B1
ENSG00000100281.14_5	1.53432	1.34296	1.08356	3.01988	2.66098	4.49293	ENSG00000100281	1.00102	up	8.03898e-07	1.23578e-05	HMGXB4
ENSG00000100284.21_7	1.51608	2.84165	1.88889	0.959584	0.883244	1.12482	ENSG00000100284	-1.21636	down	7.6534e-05	0.000768792	TOM1
ENSG00000100285.10_4	0.090253	0.050326	0	0.166632	0.119359	0.137763	ENSG00000100285	1.24936	no	0.20096	0.434616	NEFH
ENSG00000100288.20_5	1.59558	2.75807	2.1383	2.61745	2.3725	1.91307	ENSG00000100288	0.101706	no	0.727764	0.883036	CHKB
ENSG00000100290.3_4	7.26483	7.72176	7.56692	14.9406	16.2912	17.5483	ENSG00000100290	0.877882	no	1.48231e-06	2.13568e-05	BIK
ENSG00000100292.17_4	0.325784	0.164598	0.236626	0.498336	0.215312	0.905471	ENSG00000100292	0.905216	no	0.199237	0.432008	HMOX1
ENSG00000100294.13_7	0.463803	0.551288	0.195015	0.384486	0.580763	0.574405	ENSG00000100294	0.0202839	no	0.972003	0.98838	MCAT
ENSG00000100296.13_5	1.58885	2.80364	2.08761	2.52795	2.9674	1.75632	ENSG00000100296	0.0671618	no	0.772174	0.904531	THOC5
ENSG00000100297.16_5	8.03831	7.44275	9.5934	7.90152	5.67997	9.90826	ENSG00000100297	-0.317322	no	0.109694	0.291323	MCM5
ENSG00000100298.15_3	0.22091	0	0	0.210861	0	0	ENSG00000100298	1.20863	no	0.666807	0.854385	APOBEC3H
ENSG00000100299.18_5	2.73171	1.10716	1.50079	0.531284	0.333625	0.7443	ENSG00000100299	-1.56419	down	2.61828e-06	3.60823e-05	ARSA
ENSG00000100300.18_5	285.553	284.218	303.427	145.29	133.036	224.468	ENSG00000100300	-1.09246	down	3.41268e-09	7.94151e-08	TSPO
ENSG00000100302.7_4	0	0	0	0.015164	0	0	ENSG00000100302	1.8218	no	0.648519	NA	RASD2
ENSG00000100304.13_6	1.1822	1.66101	1.38011	1.71491	1.40535	2.01486	ENSG00000100304	-0.0691836	no	0.79914	0.917139	TTLL12
ENSG00000100307.13_7	0.085489	0.234062	0.084698	0.015448	0.105317	0.016711	ENSG00000100307	-1.71096	no	0.0597919	0.193957	CBX7
ENSG00000100311.17_7	0.172597	0.072131	0.250441	0.262991	0.181356	0.221525	ENSG00000100311	0.179574	no	0.768791	0.903448	PDGFB
ENSG00000100314.4_4	0	0.0931	0	0	0	0.09853	ENSG00000100314	-0.134926	no	0.951297	0.980611	CABP7
ENSG00000100316.16_7	2224.18	2226.39	2316.22	1390.4	1348.07	1552.36	ENSG00000100316	-0.889447	no	1.11299e-14	5.57102e-13	RPL3
ENSG00000100319.13_5	19.2689	19.3138	20.2008	27.0586	33.9567	38.0726	ENSG00000100319	0.522925	no	0.00206886	0.0135635	ZMAT5
ENSG00000100320.23_7	1.11283	0.805202	1.54633	2.41357	2.60051	1.06488	ENSG00000100320	0.47704	no	0.0992174	0.271831	RBFOX2
ENSG00000100321.15_7	3.12401	2.32604	3.05802	7.97315	8.73725	9.8278	ENSG00000100321	1.20533	up	1.2749e-07	2.24543e-06	SYNGR1
ENSG00000100324.14_4	0.22374	0.284493	0.385551	0.165661	0.11184	0.157838	ENSG00000100324	-0.95712	no	0.115374	0.300201	TAB1
ENSG00000100325.15_7	0.940883	1.01155	0.657735	1.86537	1.15039	2.48899	ENSG00000100325	0.987705	no	0.00204124	0.0134063	ASCC2
ENSG00000100330.16_5	0.028023	0.037388	0.060917	0.084835	0.096738	0.093521	ENSG00000100330	0.866722	no	0.170842	0.38981	MTMR3
ENSG00000100335.15_8	1.19129	1.38042	1.51352	1.44771	1.15339	1.28567	ENSG00000100335	-0.0449972	no	0.838343	0.934701	MIEF1
ENSG00000100336.17_5	0.044645	0.135636	0.147858	0.076539	0.014475	0	ENSG00000100336	-2.04241	no	0.0766206	0.229387	APOL4
ENSG00000100342.21_3	0	0	0.033091	0.051619	0.084964	0.085971	ENSG00000100342	2.58804	no	0.106725	0.28575	APOL1
ENSG00000100344.11_5	0.52426	0.49218	0.821017	0.419657	0.5839	0.909005	ENSG00000100344	-0.154161	no	0.715917	0.877511	PNPLA3
ENSG00000100345.22_5	3.52874	3.6727	3.64137	1.76893	1.98726	2.20037	ENSG00000100345	-1.098	down	3.56284e-12	1.29603e-10	MYH9
ENSG00000100347.15_5	12.5036	13.7755	13.745	10.8169	13.0223	12.837	ENSG00000100347	-0.366261	no	0.0188922	0.0817551	SAMM50
ENSG00000100348.10_5	241.198	248.205	255.819	222.695	217.031	243.452	ENSG00000100348	-0.338516	no	0.00230723	0.0148402	TXN2
ENSG00000100350.14_5	1.17506	0.98724	1.17209	1.78117	2.22606	1.528	ENSG00000100350	0.47123	no	0.0355157	0.132338	FOXRED2
ENSG00000100353.18_5	49.6083	57.8793	52.7067	53.0855	48.2775	51.8361	ENSG00000100353	-0.300335	no	0.0139856	0.0648938	EIF3D
ENSG00000100354.21_8	1.28617	2.22255	0.793223	2.72387	2.30147	2.64208	ENSG00000100354	-0.238818	no	0.26727	0.521744	TNRC6B
ENSG00000100359.21_5	3.20293	2.46976	2.18153	1.14443	0.809491	2.51278	ENSG00000100359	-1.10332	no	0.144238	0.347256	SGSM3
ENSG00000100360.15_7	0	0.014675	0.140825	0	0	0	ENSG00000100360	-5.00221	no	0.0706293	0.217003	IFT27
ENSG00000100364.18_6	0.130948	0.143185	0.086756	0.270882	0.215803	0.213295	ENSG00000100364	0.714125	no	0.095041	0.264171	KIAA0930
ENSG00000100372.15_7	3.73169	4.12148	3.53187	8.4569	7.95802	5.47733	ENSG00000100372	0.722126	no	0.00025297	0.00218685	SLC25A17
ENSG00000100373.10_5	0	0	0	0	0.127398	0.335676	ENSG00000100373	5.12775	no	0.0300126	0.116327	UPK3A
ENSG00000100376.12_4	0.825037	2.45465	2.133	0.343163	0.567097	0.460539	ENSG00000100376	-1.28675	down	0.00229999	0.0148041	FAM118A
ENSG00000100380.14_6	25.242	27.428	26.6986	22.0386	23.2294	21.3908	ENSG00000100380	-0.492077	no	1.91921e-05	0.000222435	ST13
ENSG00000100387.9_4	441.302	416.895	408.803	589.284	590.451	467.121	ENSG00000100387	0.135642	no	0.235609	0.482037	RBX1
ENSG00000100393.14_6	0.352531	0.781473	0.5051	0.447923	0.679184	0.516765	ENSG00000100393	-0.220766	no	0.406127	0.668927	EP300
ENSG00000100395.15_4	2.18985	1.69401	1.35455	1.40809	1.59223	2.61919	ENSG00000100395	-0.139826	no	0.60701	0.817445	L3MBTL2
ENSG00000100399.16_6	0.129762	0.095437	0.181979	0.176632	0	0	ENSG00000100399	-1.56577	no	0.24606	0.495301	CHADL
ENSG00000100401.19_5	12.3308	10.9948	13.4749	9.93179	9.13252	10.8521	ENSG00000100401	-0.389687	no	0.00717244	0.0378632	RANGAP1
ENSG00000100403.12_4	0.273991	0.369559	0.223675	0.101283	0.095502	0.114943	ENSG00000100403	-1.68012	down	0.000247032	0.00214396	ZC3H7B
ENSG00000100410.8_5	32.9137	31.1861	33.5176	44.1223	43.696	43.7397	ENSG00000100410	0.184203	no	0.139453	0.339574	PHF5A
ENSG00000100412.16_4	19.0484	18.743	17.0284	13.1087	12.225	13.3732	ENSG00000100412	-0.768052	no	6.45761e-09	1.43096e-07	ACO2
ENSG00000100413.17_5	5.13721	4.99672	3.8446	5.76311	5.16251	6.31876	ENSG00000100413	0.174938	no	0.321144	0.584216	POLR3H
ENSG00000100416.15_6	13.3747	15.3954	16.0741	14.7936	14.8889	14.8124	ENSG00000100416	-0.245342	no	0.0801713	0.236244	TRMU
ENSG00000100417.12_5	7.79804	10.1068	8.11858	8.35831	7.85226	8.80047	ENSG00000100417	-0.344085	no	0.0787098	0.233586	PMM1
ENSG00000100418.8_5	0.484536	0.371076	0.561616	0.898079	0.598865	0.472671	ENSG00000100418	0.378098	no	0.322554	0.585208	DESI1
ENSG00000100422.14_5	0.399924	0.273378	0.332724	0.967553	1.32919	1.28262	ENSG00000100422	1.52135	up	7.78502e-07	1.20051e-05	CERK
ENSG00000100425.18_5	0.171714	0.121436	0.134877	0.259308	0.232225	0.18659	ENSG00000100425	0.409613	no	0.410732	0.673172	BRD1
ENSG00000100426.7_5	0.16667	0.212517	0.13001	0.225259	0.197972	0.182565	ENSG00000100426	0.00166773	no	0.996926	0.999156	ZBED4
ENSG00000100427.16_5	0.019714	0	0	0	0	0	ENSG00000100427	-3.32263	no	0.403769	NA	MLC1
ENSG00000100429.18_6	3.45381	3.83268	4.14722	13.8423	13.3144	13.3497	ENSG00000100429	1.18338	up	4.48403e-05	0.000342928	HDAC10
ENSG00000100439.10_3	0.633965	0.981396	0.64237	0.585795	0.420078	0.731378	ENSG00000100439	-0.540511	no	0.143667	0.346529	ABHD4
ENSG00000100441.10_6	0.415034	0.389592	0.311863	0.403666	0.988922	0.745675	ENSG00000100441	0.601886	no	0.134238	0.332259	KHNYN
[truncated: 3,373 more rows]

## Sheet: table6.Metabolomics
Supplementary Table 6 The differential metabolites in ARID1A KO Ishikawa cells
metabolites	p-value	Log2FC(C2/C1)	HMDB	KEGG	C1-1	C1-2	C1-3	C1-4	C1-5	C2-1	C2-2	C2-3	C2-4	C2-5	C-QC1	C-QC2	C-QC3
2-Furoylglycine	0.0477705	-0.47	HMDB0000439	-	1.4811	2.38439	2.33354	2.15165	1.48101	1.04588	1.32377	1.55755	1.47216	1.72252	1.25004	1.59486	1.84437
4-Aminobutyric acid	0.00696364	0.34	HMDB0000112	C00334	2.63818	2.79811	2.31374	3.20185	2.89769	3.79777	3.05133	3.84348	3.47679	3.3905	3.45163	3.28518	3.22659
4-Guanidinobutyric acid	0.0280815	-0.7	HMDB0003464	C01035	16.3782	20.7461	20.32	11.5947	10.2634	9.07696	8.19897	8.58199	11.1019	11.8349	10.6787	14.33	6.59614
5-Aminovaleric acid betaine	0.00460361	-0.74	HMDB0240732	-	15.0269	25.811	21.9949	21.6817	18.282	9.26112	10.9769	11.7251	14.4415	15.0661	11.4888	14.4303	19.9602
7,8-dimethylalloxazine	0.0479155	0.34	METPA0216	C01727	1.26556	1.13783	1.15128	1.12106	0.62793	1.38415	1.47375	1.367	1.20987	1.27177	1.32095	1.16263	1.02388
Acetylcarnitine	0.00659929	0.82	HMDB0000201	C02571	20.537	28.1485	27.2635	22.2376	13.9754	54.2958	37.7609	36.1198	30.2605	40.0288	25.3078	53.3075	62.0087
Aconitic acid	0.019618	-0.24	HMDB0000072	C00417	3.37992	2.94513	2.96897	2.93428	2.46817	2.56626	2.37767	2.4909	2.3693	2.64957	3.22728	2.94877	2.84757
Adenosine 5-monophosphate	0.016925	1.28	HMDB0000045	C00020	1.21529	0.880126	0.820304	0.613603	0.596125	2.57415	0.539045	2.44831	2.06089	2.40682	0.955406	1.06564	0.803346
Arginine	4.17e-05	0.89	HMDB0000517	C00062	0.215837	0.330131	0.290428	0.184987	0.255168	0.469642	0.49347	0.458188	0.453999	0.489151	0.405057	0.340067	0.393162
Aspartic acid	0.0231236	-0.43	HMDB0000191	C00049	3.99746	4.97525	4.06562	3.24157	3.81556	3.57892	2.55154	2.41997	2.86753	3.5141	3.09707	3.05378	3.53687
Butyrylcarnitine	0.00749012	-0.63	HMDB0002013	C02862	8.98644	11.2016	9.94878	10.2511	6.19526	7.1577	5.54708	5.68912	5.10182	6.52301	2.34358	10.2809	7.10822
Carnitine	5.70246e-05	-1.09	HMDB0000062	C00318	66.6412	59.7306	66.2939	79.6147	52.7341	30.9966	30.7305	28.8699	29.9647	31.8405	34.8267	54.7869	45.4576
Choline	2.12448e-06	1.54	HMDB0000097	C00114	31.2715	32.0178	41.7631	35.7871	27.6004	86.7184	99.2934	91.6287	96.7856	114.862	54.3369	69.782	74.1642
CocamidoprpylBetaine	0.0260759	0.27	-	-	0.733305	0.706461	0.67693	0.711815	0.901123	1.02954	0.870287	0.775745	0.925047	0.908617	0.813041	0.829094	0.875873
Creatine	7.57012e-05	0.74	HMDB0000064	C00300	1.17067	1.43023	1.37406	1.33914	0.883655	2.0422	2.18331	2.20757	1.93147	1.99695	2.08197	1.65312	1.70875
Deoxycarnitine	0.000514186	-0.56	HMDB0001161	C01181	21.8959	26.3694	24.5567	24.8008	19.1394	14.215	15.9176	16.0634	16.2402	16.7225	16.1397	19.4056	19.8822
Dihydroxyacetone phosphate	0.0186238	0.4	HMDB0001473	C00111	2.67772	2.76551	2.55267	2.84796	2.12614	3.94742	2.46809	3.59878	3.52917	3.54229	3.40865	3.13755	2.78155
Fructose-1,6-bisphosphate	3.76316e-05	0.94	HMDB0001058	C05378	14.026	14.6366	14.7699	15.5268	9.0121	24.4568	26.4069	29.1788	23.5632	26.3673	19.628	19.863	21.1343
Glucose-6-phosphate/Fructose-6-phosphate	0.00133815	0.75	HMDB0001401	C00092	3.72309	3.83036	3.62177	4.01802	2.29438	5.678	4.75951	6.69401	5.43831	6.78625	4.88737	4.80971	4.93743
Glutamic acid	0.0141324	0.25	HMDB0000148	C00025	35.9209	39.497	32.296	41.5453	38.2966	47.859	38.9858	48.1392	45.2828	43.4218	43.2448	43.0205	39.4192
Hexanoylcarnitine	0.0503921	-0.33	HMDB0000705	-	0.578151	0.57436	0.582234	0.554207	0.353538	0.415703	0.482789	0.4088	0.391238	0.405199	0.414549	0.462179	0.494795
Ketoisoleucine	0.0089524	-0.87	HMDB0000491	C00671	1.05036	0.855765	0.9318	1.41173	0.650058	0.59963	0.511221	0.607267	0.464487	0.500466	0.969126	0.8839	0.674819
Ketoleucine	0.00574601	-0.68	HMDB0000695	C00233	1.16972	1.06255	1.20151	1.2249	0.669607	0.715116	0.656092	0.738642	0.554031	0.653173	1.11551	0.76276	0.799903
Lauric acid	0.0338632	-0.28	HMDB0000638	C02679	2.91907	3.09541	3.60408	2.90526	2.52451	2.23436	2.39868	2.34675	2.54086	2.87649	0.691485	2.44935	3.0716
Linoleylcarnitine	1.69635e-05	3.21	HMDB0006469	-	0.0647514	0.0499377	0.0360563	0.0386061	0.0494139	0.592039	0.333602	0.397348	0.425483	0.468031	0.203412	0.228073	0.220265
LPC 18:2	0.0018493	1.09	HMDB0010386	-	3.53851	3.54587	4.28146	3.37683	2.10792	8.93368	5.13415	5.94178	6.99892	8.73984	5.58406	5.67612	4.98673
LPC 18:3	6.82858e-05	1.11	HMDB0010387	-	1.26396	1.21029	1.27831	1.18136	0.740956	2.60796	2.30481	1.95763	2.59038	2.76572	1.78123	1.65979	1.51263
LPC 20:3	0.00158435	0.85	HMDB0010393	-	0.580225	0.471618	0.480137	0.506733	0.271751	1.00467	0.743527	0.709826	0.754007	0.951151	0.593751	0.580631	0.557092
LPC 22:5	0.0246372	0.6	HMDB0010402	-	1.01193	0.9046	0.605557	0.949516	0.562513	1.58692	0.95649	1.05812	1.10024	1.40776	0.718629	0.638867	0.568757
LPE 18:2	0.00079426	1.11	HMDB0011507	-	0.849688	0.622125	0.479774	0.634119	0.42719	1.72773	1.30727	1.20524	1.15712	1.10903	0.693608	0.67459	0.607527
Malic acid	4.12424e-05	-0.67	HMDB0000744	C03668	147.643	135.338	147.547	149.496	129.817	101.252	80.8528	80.5095	80.7727	102.718	132.101	93.6121	99.4023
N-Acetylalanine	0.00835695	0.36	HMDB0000766	-	8.2255	9.34883	7.99537	10.0134	9.70507	12.7334	9.63888	11.4834	11.112	13.0499	10.3882	8.3284	8.52766
N-Acetylaspartic acid	0.0491916	0.28	HMDB0000812	C01042	98.4018	87.5788	97.8971	118.339	113.751	148.128	112.133	129.865	129.34	105.328	114.805	124.974	97.1356
N-Acetylglutamic acid	3.08287e-05	1.15	HMDB0001138	C00624	1.40832	1.34367	1.23255	1.5532	1.90302	3.76494	2.69306	3.17034	3.29884	3.53034	2.01422	2.27485	1.76068
N-Acetylmethionine	0.0251296	-0.47	HMDB0011745	C02712	3.43654	3.51903	3.70939	4.55501	2.45372	2.30495	2.33006	2.86032	2.35767	2.87132	2.54969	2.83638	0.0699748
N-Acetylputrescine	1.566e-06	2.35	HMDB0002064	C02714	0.0154546	0.0168764	0.0124795	0.0130158	0.0071529	0.0648994	0.0673408	0.062629	0.0567562	0.080521	0.0440768	0.0362172	0.0432033
N-Acetylspermidine	5.45908e-05	-1.03	HMDB0001276	C00612	30.99	40.0199	28.7459	34.7378	32.2471	16.0486	12.9192	16.1479	17.1773	19.392	18.2246	22.5564	27.8716
N-Methylglutamic Acid	0.0314325	-0.79	HMDB0062660	C01046	1.03741	0.741638	1.5176	0.806812	0.834449	0.537379	0.434229	0.387812	0.729091	0.761168	0.883004	0.684315	1.14207
Oleic acid	0.0857689	-0.33	HMDB0000207	C00712	9.2549	10.2742	11.1186	6.52224	9.47833	6.48503	9.09739	5.87115	8.25829	7.44126	1.58634	8.98922	7.47788
Oleoylcarnitine	8.69753e-05	2.34	HMDB0005065	-	0.18671	0.171531	0.163872	0.17925	0.102574	1.08988	0.604402	0.728222	0.705919	0.953119	0.401506	0.509417	0.520334
Palmitic Acid	0.0566036	-0.43	HMDB0000220	C00249	96.1902	99.7594	97.782	55.0508	82.8095	55.1549	82.9202	50.7358	67.1501	63.7045	14.2145	90.3762	65.4643
Palmitoleoylcarnitine	0.000162285	1.69	HMDB0240782	-	0.196522	0.202843	0.168853	0.166505	0.111852	0.65572	0.382462	0.449453	0.608522	0.62839	0.312927	0.346048	0.302351
Palmitoylcarnitine	0.000377317	1.19	HMDB0000222	C02990	0.298452	0.230361	0.215238	0.227747	0.148205	0.620512	0.409795	0.47875	0.445842	0.608976	0.355199	0.402491	0.338728
PC 34:1; PC 16:0-18:1	0.0270894	-0.91	HMDB0007972	-	4.40659	4.18548	4.87562	3.73048	3.96186	2.21071	4.83784	2.2783	1.04746	0.922234	3.91781	3.32865	2.79019
Phosphocholine	0.0257718	-0.81	HMDB0001565	C00588	20.1713	39.0385	26.5742	36.0799	28.2547	16.2787	4.85625	19.857	21.9348	22.8151	16.8771	27.584	24.2393
Phosphocreatine	0.00386354	0.49	HMDB0001511	C02305	2.52145	3.58741	3.08179	4.38431	3.5147	4.44253	4.45603	5.27913	5.0414	4.86257	2.19875	3.66555	3.50539
Putrescine	3.759e-06	4.35	HMDB0001414	C00134	0	0.00129968	0.00310714	0.00277376	0.00145172	0.0355093	0.0270819	0.0301596	0.0414652	0.0418009	0.0172183	0.0117873	0.014642
Ribose-5-phosphate/Xylulose-5-phosphate/Ribulose-5-phosphate	0.000682375	0.87	HMDB0001548	C00117	0.774059	0.861835	1.34636	0.847492	0.632138	1.58605	1.8537	1.68663	1.43475	1.61177	1.31346	1.25075	1.35332
Spermidine	0.00769999	4.64	HMDB0001257	C00315	0.0353693	0.0469558	0.0652624	0.0515588	0.0747747	1.33851	1.40459	1.81064	2.24243	0.0305954	0.0329734	0.0473919	0.0300492
Stearic acid	0.0953136	-0.25	HMDB0000827	C01530	42.7423	51.8025	58.883	45.0506	41.408	37.7914	47.8634	38.6324	34.577	43.2021	3.57775	40.6836	46.5201
Taurine	0.00189611	0.54	HMDB0000251	C00245	8.69959	9.8067	6.98071	10.4014	10.5867	14.2941	11.5581	12.7737	15.2701	13.4669	11.8483	11.3971	10.4311
Uridine-5-phosphate	0.0733544	0.33	HMDB0000288	C00105	1.07161	1.03545	1.58362	1.40365	1.31434	1.22626	1.76814	1.90877	1.43439	1.7295	1.02814	1.58808	1.6955
Valerylcarnitine	0.0438187	-1.47	HMDB0013128	-	7.59591	6.93605	6.34899	2.11978	1.58096	2.85771	1.34074	2.27847	1.17396	1.22387	3.70709	4.20745	1.77763
Valine	0.000161211	0.84	HMDB0000883	C00183	8.41459	10.7071	10.5557	11.5658	10.4653	15.9076	16.6013	17.7031	20.5431	21.5499	11.6201	14.6547	15.6684

## Sheet: table7.Recombinant DNA
Supplementary Table 7 Recombinant DNA
pX459-ARID1A	This Study	N/A
pLVX-TetOne-ARID1A	This Study	N/A
pCDH-copGFP-ARID1A	This Study	N/A
pCMV-FLAG-N-ARID1A	This Study	N/A
pCMV-FLAG-N-YAP	This Study	N/A
pCMV-Myc-C-ARID1A	This Study	N/A
pCMV-Myc-C-YAP	This Study	N/A
pCMV-FLAG-N-ARID1A-PPxA	This Study	N/A
pCMV-FLAG-N-YAP-ΔWW1	This Study	N/A
pCMV-FLAG-N-YAP-ΔWW2	This Study	N/A
GST-ARID1A	This Study	N/A
GST-ARID1A-PPxA	This Study	N/A
GST-YAP	This Study	N/A
GST-YAP-ΔWW1	This Study	N/A
GST-YAP-ΔWW2	This Study	N/A
pBiFC-VN-YAP	This Study	N/A
pBiFC-VN-YAP-ΔWW1	This Study	N/A
pBiFC-VN-YAP-ΔWW2	This Study	N/A
pBiFC-VC-ARID1A	This Study	N/A
